# Supplementary material for: Using data-driven approaches to improve delivery of animal health care interventions for public health
Source: Proc Natl Acad Sci U S A. 2021 Jan 18;118(5):e2003722118. doi: 10.1073/pnas.2003722118 (PMC7865124; doi:10.1073/pnas.2003722118)
Supplement: Supplementary File [file pnas.2003722118.sd01.csv]

Date Created	species	age	type	UserName	year
2018-04-21	dog	adult	FSP	Crocodiles	2017
2018-04-21	dog	adult	FSP	Crocodiles	2017
2018-04-21	dog	adult	FSP	Wildebeest	2017
2018-04-21	dog	adult	FSP	Crocodiles	2017
2018-04-21	dog	puppy	FSP	Crocodiles	2017
2018-04-21	dog	adult	FSP	Crocodiles	2017
2018-04-21	dog	adult	FSP	Crocodiles	2017
2018-04-21	dog	adult	FSP	Wildebeest	2017
2018-04-21	dog	adult	FSP	Crocodiles	2017
2018-04-21	dog	adult	FSP	Crocodiles	2017
2018-04-21	dog	adult	FSP	Lions	2017
2018-04-21	dog	adult	FSP	Crocodiles	2017
2018-04-21	dog	adult	FSP	Lions	2017
2018-04-21	dog	adult	FSP	Wildebeest	2017
2018-04-21	dog	adult	FSP	Wildebeest	2017
2018-04-21	dog	adult	FSP	Lions	2017
2018-04-21	dog	adult	FSP	Crocodiles	2017
2018-04-21	dog	adult	FSP	Wildebeest	2017
2018-04-21	dog	adult	FSP	Crocodiles	2017
2018-04-21	dog	adult	FSP	Lions	2017
2018-04-21	dog	puppy	FSP	Lions	2017
2018-04-21	dog	puppy	FSP	Lions	2017
2018-04-21	dog	adult	FSP	Wildebeest	2017
2018-04-21	dog	adult	FSP	Lions	2017
2018-04-21	dog	adult	FSP	Crocodiles	2017
2018-04-21	dog	adult	FSP	Wildebeest	2017
2018-04-21	dog	adult	FSP	Crocodiles	2017
2018-04-21	dog	adult	FSP	Lions	2017
2018-04-21	dog	adult	FSP	Zebra	2017
2018-04-21	dog	puppy	FSP	Crocodiles	2017
2018-04-21	dog	adult	FSP	Kingfishers	2017
2018-04-21	dog	adult	FSP	Leopards	2017
2018-04-21	dog	adult	FSP	Zebra	2017
2018-04-21	dog	puppy	FSP	Crocodiles	2017
2018-04-21	dog	adult	FSP	Kingfishers	2017
2018-04-21	dog	adult	FSP	Wildebeest	2017
2018-04-21	dog	adult	FSP	Lions	2017
2018-04-21	dog	puppy	FSP	Crocodiles	2017
2018-04-21	dog	adult	FSP	Zebra	2017
2018-04-21	dog	adult	FSP	Lions	2017
2018-04-21	dog	adult	FSP	Leopards	2017
2018-04-21	dog	adult	FSP	Hippos	2017
2018-04-21	dog	adult	FSP	Wildebeest	2017
2018-04-21	dog	adult	FSP	Kingfishers	2017
2018-04-21	dog	puppy	FSP	Rhinos	2017
2018-04-21	dog	adult	FSP	Zebra	2017
2018-04-21	dog	adult	FSP	Hippos	2017
2018-04-21	dog	adult	FSP	Crocodiles	2017
2018-04-21	dog	adult	FSP	Wildebeest	2017
2018-04-21	dog	adult	FSP	Lions	2017
2018-04-21	dog	adult	FSP	Leopards	2017
2018-04-21	dog	adult	FSP	Kingfishers	2017
2018-04-21	dog	adult	FSP	Rhinos	2017
2018-04-21	dog	adult	FSP	Wildebeest	2017
2018-04-21	dog	adult	FSP	Lions	2017
2018-04-21	dog	adult	FSP	Hippos	2017
2018-04-21	dog	adult	FSP	Leopards	2017
2018-04-21	dog	puppy	FSP	Rhinos	2017
2018-04-21	dog	adult	FSP	Zebra	2017
2018-04-21	dog	adult	FSP	Kingfishers	2017
2018-04-21	dog	adult	FSP	Hippos	2017
2018-04-21	dog	adult	FSP	Zebra	2017
2018-04-21	dog	adult	FSP	Crocodiles	2017
2018-04-21	dog	adult	FSP	Lions	2017
2018-04-21	dog	adult	FSP	Rhinos	2017
2018-04-21	dog	adult	FSP	Wildebeest	2017
2018-04-21	dog	adult	FSP	Kingfishers	2017
2018-04-21	dog	adult	FSP	Leopards	2017
2018-04-21	dog	adult	FSP	Hippos	2017
2018-04-21	dog	adult	FSP	Rhinos	2017
2018-04-21	dog	adult	FSP	Kingfishers	2017
2018-04-21	dog	adult	FSP	Lions	2017
2018-04-21	dog	adult	FSP	Zebra	2017
2018-04-21	dog	puppy	FSP	Rhinos	2017
2018-04-21	dog	adult	FSP	Crocodiles	2017
2018-04-21	dog	adult	FSP	Hippos	2017
2018-04-21	dog	puppy	FSP	Leopards	2017
2018-04-21	dog	adult	FSP	Lions	2017
2018-04-21	dog	adult	FSP	Wildebeest	2017
2018-04-21	dog	puppy	FSP	Zebra	2017
2018-04-21	dog	adult	FSP	Rhinos	2017
2018-04-21	dog	adult	FSP	Kingfishers	2017
2018-04-21	dog	puppy	FSP	Leopards	2017
2018-04-21	dog	adult	FSP	Crocodiles	2017
2018-04-21	dog	adult	FSP	Lions	2017
2018-04-21	dog	puppy	FSP	Rhinos	2017
2018-04-21	dog	adult	FSP	Zebra	2017
2018-04-21	dog	puppy	FSP	Rhinos	2017
2018-04-21	dog	adult	FSP	Kingfishers	2017
2018-04-21	dog	adult	FSP	Bufallo	2017
2018-04-21	dog	adult	FSP	Crocodiles	2017
2018-04-21	dog	adult	FSP	Lions	2017
2018-04-21	dog	adult	FSP	Hippos	2017
2018-04-21	dog	adult	FSP	Lions	2017
2018-04-21	dog	adult	FSP	Rhinos	2017
2018-04-21	dog	adult	FSP	Crocodiles	2017
2018-04-21	dog	adult	FSP	Wildebeest	2017
2018-04-21	dog	adult	FSP	Kingfishers	2017
2018-04-21	dog	adult	FSP	Rhinos	2017
2018-04-21	dog	adult	FSP	Zebra	2017
2018-04-21	dog	adult	FSP	Lions	2017
2018-04-21	dog	adult	FSP	Hippos	2017
2018-04-21	dog	adult	FSP	Leopards	2017
2018-04-21	dog	adult	FSP	Rhinos	2017
2018-04-21	dog	puppy	FSP	Crocodiles	2017
2018-04-21	dog	adult	FSP	Zebra	2017
2018-04-21	dog	adult	FSP	Wildebeest	2017
2018-04-21	dog	puppy	FSP	Rhinos	2017
2018-04-21	dog	adult	FSP	Hippos	2017
2018-04-21	dog	adult	FSP	Kingfishers	2017
2018-04-21	dog	puppy	FSP	Rhinos	2017
2018-04-21	dog	puppy	FSP	Kingfishers	2017
2018-04-21	dog	adult	FSP	Lions	2017
2018-04-21	dog	adult	FSP	Rhinos	2017
2018-04-21	dog	adult	FSP	Wildebeest	2017
2018-04-21	dog	puppy	FSP	Kingfishers	2017
2018-04-21	dog	adult	FSP	Hippos	2017
2018-04-21	dog	puppy	FSP	Kingfishers	2017
2018-04-21	dog	adult	FSP	Rhinos	2017
2018-04-21	dog	adult	FSP	Zebra	2017
2018-04-21	dog	adult	FSP	Hippos	2017
2018-04-21	dog	adult	FSP	Kingfishers	2017
2018-04-21	dog	adult	FSP	Leopards	2017
2018-04-21	dog	adult	FSP	Lions	2017
2018-04-21	dog	adult	FSP	Cobras	2017
2018-04-21	dog	adult	FSP	Rhinos	2017
2018-04-21	dog	adult	FSP	Cobras	2017
2018-04-21	dog	adult	FSP	Lions	2017
2018-04-21	dog	adult	FSP	Bufallo	2017
2018-04-21	dog	adult	FSP	Rhinos	2017
2018-04-21	dog	adult	FSP	Kingfishers	2017
2018-04-21	dog	adult	FSP	Leopards	2017
2018-04-21	dog	adult	FSP	Hippos	2017
2018-04-21	dog	adult	FSP	Cobras	2017
2018-04-21	dog	adult	FSP	Zebra	2017
2018-04-21	dog	adult	FSP	Lions	2017
2018-04-21	dog	adult	FSP	Hippos	2017
2018-04-21	dog	adult	FSP	Bufallo	2017
2018-04-21	dog	adult	FSP	Lions	2017
2018-04-21	dog	adult	FSP	Wildebeest	2017
2018-04-21	dog	adult	FSP	Leopards	2017
2018-04-21	dog	adult	FSP	Bufallo	2017
2018-04-21	dog	adult	FSP	Hippos	2017
2018-04-21	dog	adult	FSP	Lions	2017
2018-04-21	dog	adult	FSP	Zebra	2017
2018-04-21	dog	adult	FSP	Bufallo	2017
2018-04-21	dog	adult	FSP	Rhinos	2017
2018-04-21	dog	puppy	FSP	Kingfishers	2017
2018-04-21	dog	adult	FSP	Hippos	2017
2018-04-21	dog	puppy	FSP	Zebra	2017
2018-04-21	dog	adult	FSP	Hippos	2017
2018-04-21	dog	adult	FSP	Lions	2017
2018-04-21	dog	adult	FSP	Rhinos	2017
2018-04-21	dog	adult	FSP	Crocodiles	2017
2018-04-21	dog	adult	FSP	Bufallo	2017
2018-04-21	dog	adult	FSP	Leopards	2017
2018-04-21	dog	adult	FSP	Rhinos	2017
2018-04-21	dog	adult	FSP	Zebra	2017
2018-04-21	dog	adult	FSP	Crocodiles	2017
2018-04-21	dog	adult	FSP	Wildebeest	2017
2018-04-21	dog	adult	FSP	Cobras	2017
2018-04-21	dog	adult	FSP	Hippos	2017
2018-04-21	dog	adult	FSP	Bufallo	2017
2018-04-21	dog	adult	FSP	Kingfishers	2017
2018-04-21	dog	adult	FSP	Lions	2017
2018-04-21	dog	adult	FSP	Rhinos	2017
2018-04-21	dog	adult	FSP	Cobras	2017
2018-04-21	dog	adult	FSP	Crocodiles	2017
2018-04-21	dog	puppy	FSP	Kingfishers	2017
2018-04-21	dog	puppy	FSP	Leopards	2017
2018-04-21	dog	adult	FSP	Rhinos	2017
2018-04-21	dog	adult	FSP	Zebra	2017
2018-04-21	dog	adult	FSP	Cobras	2017
2018-04-21	dog	adult	FSP	Lions	2017
2018-04-21	dog	adult	FSP	Bufallo	2017
2018-04-21	dog	adult	FSP	Zebra	2017
2018-04-21	dog	adult	FSP	Rhinos	2017
2018-04-21	dog	adult	FSP	Bufallo	2017
2018-04-21	dog	adult	FSP	Leopards	2017
2018-04-21	dog	puppy	FSP	Kingfishers	2017
2018-04-21	dog	adult	FSP	Wildebeest	2017
2018-04-21	dog	adult	FSP	Lions	2017
2018-04-21	dog	adult	FSP	Crocodiles	2017
2018-04-21	dog	adult	FSP	Rhinos	2017
2018-04-21	dog	adult	FSP	Zebra	2017
2018-04-21	dog	adult	FSP	Bufallo	2017
2018-04-21	dog	adult	FSP	Lions	2017
2018-04-21	dog	puppy	FSP	Wildebeest	2017
2018-04-21	dog	adult	FSP	Rhinos	2017
2018-04-21	dog	adult	FSP	Kingfishers	2017
2018-04-21	dog	adult	FSP	Zebra	2017
2018-04-21	dog	adult	FSP	Rhinos	2017
2018-04-21	dog	adult	FSP	Lions	2017
2018-04-21	dog	adult	FSP	Hippos	2017
2018-04-21	dog	puppy	FSP	Wildebeest	2017
2018-04-21	dog	adult	FSP	Rhinos	2017
2018-04-21	dog	adult	FSP	Bufallo	2017
2018-04-21	dog	adult	FSP	Leopards	2017
2018-04-21	dog	adult	FSP	Wildebeest	2017
2018-04-21	dog	adult	FSP	Bufallo	2017
2018-04-21	dog	adult	FSP	Lions	2017
2018-04-21	dog	adult	FSP	Zebra	2017
2018-04-21	dog	adult	FSP	Rhinos	2017
2018-04-21	dog	puppy	FSP	Cobras	2017
2018-04-21	dog	puppy	FSP	Wildebeest	2017
2018-04-21	dog	adult	FSP	Zebra	2017
2018-04-21	dog	adult	FSP	Crocodiles	2017
2018-04-21	dog	adult	FSP	Lions	2017
2018-04-21	dog	puppy	FSP	Cobras	2017
2018-04-21	dog	adult	FSP	Bufallo	2017
2018-04-21	dog	adult	FSP	Hippos	2017
2018-04-21	dog	adult	FSP	Kingfishers	2017
2018-04-21	dog	puppy	FSP	Wildebeest	2017
2018-04-21	dog	puppy	FSP	Cobras	2017
2018-04-21	dog	adult	FSP	Hippos	2017
2018-04-21	dog	adult	FSP	Zebra	2017
2018-04-21	dog	adult	FSP	Lions	2017
2018-04-21	dog	puppy	FSP	Cobras	2017
2018-04-21	dog	adult	FSP	Bufallo	2017
2018-04-21	dog	adult	FSP	Kingfishers	2017
2018-04-21	dog	puppy	FSP	Cobras	2017
2018-04-21	dog	adult	FSP	Zebra	2017
2018-04-21	dog	adult	FSP	Bufallo	2017
2018-04-21	dog	puppy	FSP	Wildebeest	2017
2018-04-21	dog	adult	FSP	Lions	2017
2018-04-21	dog	adult	FSP	Crocodiles	2017
2018-04-21	dog	adult	FSP	Hippos	2017
2018-04-21	dog	adult	FSP	Kingfishers	2017
2018-04-21	dog	adult	FSP	Bufallo	2017
2018-04-21	dog	adult	FSP	Cobras	2017
2018-04-21	dog	adult	FSP	Zebra	2017
2018-04-21	dog	adult	FSP	Wildebeest	2017
2018-04-21	dog	adult	FSP	Kingfishers	2017
2018-04-21	dog	adult	FSP	Cobras	2017
2018-04-21	dog	adult	FSP	Lions	2017
2018-04-21	dog	adult	FSP	Crocodiles	2017
2018-04-21	dog	adult	FSP	Bufallo	2017
2018-04-21	dog	adult	FSP	Cobras	2017
2018-04-21	dog	adult	FSP	Rhinos	2017
2018-04-21	dog	puppy	FSP	Zebra	2017
2018-04-21	dog	adult	FSP	Lions	2017
2018-04-21	dog	adult	FSP	Bufallo	2017
2018-04-21	dog	puppy	FSP	Zebra	2017
2018-04-21	dog	adult	FSP	Wildebeest	2017
2018-04-21	dog	adult	FSP	Cobras	2017
2018-04-21	dog	adult	FSP	Rhinos	2017
2018-04-21	dog	puppy	FSP	Zebra	2017
2018-04-21	dog	puppy	FSP	Lions	2017
2018-04-21	dog	adult	FSP	Hippos	2017
2018-04-21	dog	puppy	FSP	Zebra	2017
2018-04-21	dog	adult	FSP	Cobras	2017
2018-04-21	dog	puppy	FSP	Lions	2017
2018-04-21	dog	adult	FSP	Bufallo	2017
2018-04-21	dog	adult	FSP	Hippos	2017
2018-04-21	dog	adult	FSP	Kingfishers	2017
2018-04-21	dog	adult	FSP	Lions	2017
2018-04-21	dog	adult	FSP	Rhinos	2017
2018-04-21	dog	adult	FSP	Zebra	2017
2018-04-21	dog	adult	FSP	Rhinos	2017
2018-04-21	dog	adult	FSP	Lions	2017
2018-04-21	dog	adult	FSP	Hippos	2017
2018-04-21	dog	adult	FSP	Kingfishers	2017
2018-04-21	dog	adult	FSP	Lions	2017
2018-04-21	dog	adult	FSP	Rhinos	2017
2018-04-21	dog	puppy	FSP	Kingfishers	2017
2018-04-21	dog	adult	FSP	Bufallo	2017
2018-04-21	dog	puppy	FSP	Hippos	2017
2018-04-21	dog	adult	FSP	Lions	2017
2018-04-21	dog	adult	FSP	Zebra	2017
2018-04-21	dog	adult	FSP	Wildebeest	2017
2018-04-21	dog	adult	FSP	Cobras	2017
2018-04-21	dog	adult	FSP	Bufallo	2017
2018-04-21	dog	adult	FSP	Kingfishers	2017
2018-04-21	dog	adult	FSP	Zebra	2017
2018-04-21	dog	adult	FSP	Rhinos	2017
2018-04-21	dog	adult	FSP	Crocodiles	2017
2018-04-21	dog	adult	FSP	Cobras	2017
2018-04-21	dog	adult	FSP	Lions	2017
2018-04-21	dog	adult	FSP	Bufallo	2017
2018-04-21	dog	puppy	FSP	Zebra	2017
2018-04-21	dog	adult	FSP	Cobras	2017
2018-04-21	dog	adult	FSP	Wildebeest	2017
2018-04-21	dog	adult	FSP	Rhinos	2017
2018-04-21	dog	adult	FSP	Kingfishers	2017
2018-04-21	dog	puppy	FSP	Lions	2017
2018-04-21	dog	adult	FSP	Crocodiles	2017
2018-04-21	dog	adult	FSP	Bufallo	2017
2018-04-21	dog	adult	FSP	Cobras	2017
2018-04-21	dog	puppy	FSP	Lions	2017
2018-04-21	dog	adult	FSP	Bufallo	2017
2018-04-21	dog	puppy	FSP	Kingfishers	2017
2018-04-21	dog	adult	FSP	Zebra	2017
2018-04-21	dog	adult	FSP	Crocodiles	2017
2018-04-21	dog	adult	FSP	Bufallo	2017
2018-04-21	dog	adult	FSP	Rhinos	2017
2018-04-21	dog	adult	FSP	Lions	2017
2018-04-21	dog	adult	FSP	Zebra	2017
2018-04-21	dog	adult	FSP	Kingfishers	2017
2018-04-21	dog	adult	FSP	Cobras	2017
2018-04-21	dog	adult	FSP	Rhinos	2017
2018-04-21	dog	adult	FSP	Lions	2017
2018-04-21	dog	adult	FSP	Wildebeest	2017
2018-04-21	dog	adult	FSP	Zebra	2017
2018-04-21	dog	adult	FSP	Bufallo	2017
2018-04-21	dog	puppy	FSP	Kingfishers	2017
2018-04-21	dog	adult	FSP	Cobras	2017
2018-04-21	dog	adult	FSP	Lions	2017
2018-04-21	dog	adult	FSP	Crocodiles	2017
2018-04-21	dog	adult	FSP	Rhinos	2017
2018-04-21	dog	adult	FSP	Zebra	2017
2018-04-21	dog	adult	FSP	Bufallo	2017
2018-04-21	dog	adult	FSP	Lions	2017
2018-04-21	dog	adult	FSP	Cobras	2017
2018-04-21	dog	adult	FSP	Rhinos	2017
2018-04-21	dog	adult	FSP	Bufallo	2017
2018-04-21	dog	adult	FSP	Kingfishers	2017
2018-04-21	dog	adult	FSP	Lions	2017
2018-04-21	dog	adult	FSP	Bufallo	2017
2018-04-21	dog	adult	FSP	Zebra	2017
2018-04-21	dog	adult	FSP	Wildebeest	2017
2018-04-21	dog	adult	FSP	Hippos	2017
2018-04-21	dog	adult	FSP	Rhinos	2017
2018-04-21	dog	adult	FSP	Lions	2017
2018-04-21	dog	adult	FSP	Zebra	2017
2018-04-21	dog	adult	FSP	Hippos	2017
2018-04-21	dog	adult	FSP	Cobras	2017
2018-04-21	dog	adult	FSP	Lions	2017
2018-04-21	dog	adult	FSP	Rhinos	2017
2018-04-21	dog	adult	FSP	Bufallo	2017
2018-04-21	dog	adult	FSP	Kingfishers	2017
2018-04-21	dog	adult	FSP	Wildebeest	2017
2018-04-21	dog	adult	FSP	Hippos	2017
2018-04-21	dog	adult	FSP	Zebra	2017
2018-04-21	dog	adult	FSP	Cobras	2017
2018-04-21	dog	adult	FSP	Lions	2017
2018-04-21	dog	adult	FSP	Bufallo	2017
2018-04-21	dog	adult	FSP	Kingfishers	2017
2018-04-21	dog	adult	FSP	Wildebeest	2017
2018-04-21	dog	adult	FSP	Lions	2017
2018-04-21	dog	adult	FSP	Zebra	2017
2018-04-21	dog	adult	FSP	Rhinos	2017
2018-04-21	dog	adult	FSP	Bufallo	2017
2018-04-21	dog	adult	FSP	Cobras	2017
2018-04-21	dog	adult	FSP	Hippos	2017
2018-04-21	dog	adult	FSP	Lions	2017
2018-04-21	dog	adult	FSP	Rhinos	2017
2018-04-21	dog	puppy	FSP	Bufallo	2017
2018-04-21	dog	adult	FSP	Kingfishers	2017
2018-04-21	dog	adult	FSP	Cobras	2017
2018-04-21	dog	adult	FSP	Zebra	2017
2018-04-21	dog	adult	FSP	Lions	2017
2018-04-21	dog	adult	FSP	Wildebeest	2017
2018-04-21	dog	puppy	FSP	Bufallo	2017
2018-04-21	dog	adult	FSP	Lions	2017
2018-04-21	dog	adult	FSP	Kingfishers	2017
2018-04-21	dog	adult	FSP	Bufallo	2017
2018-04-21	dog	adult	FSP	Zebra	2017
2018-04-21	dog	adult	FSP	Lions	2017
2018-04-21	dog	adult	FSP	Wildebeest	2017
2018-04-21	dog	adult	FSP	Lions	2017
2018-04-21	dog	adult	FSP	Crocodiles	2017
2018-04-21	dog	adult	FSP	Zebra	2017
2018-04-21	dog	adult	FSP	Wildebeest	2017
2018-04-21	dog	adult	FSP	Bufallo	2017
2018-04-21	dog	adult	FSP	Kingfishers	2017
2018-04-21	dog	adult	FSP	Lions	2017
2018-04-21	dog	adult	FSP	Cobras	2017
2018-04-21	dog	adult	FSP	Lions	2017
2018-04-21	dog	adult	FSP	Crocodiles	2017
2018-04-21	dog	adult	FSP	Bufallo	2017
2018-04-21	dog	adult	FSP	Cobras	2017
2018-04-21	dog	adult	FSP	Kingfishers	2017
2018-04-21	dog	adult	FSP	Zebra	2017
2018-04-21	dog	adult	FSP	Bufallo	2017
2018-04-21	dog	adult	FSP	Lions	2017
2018-04-21	dog	adult	FSP	Wildebeest	2017
2018-04-21	dog	adult	FSP	Zebra	2017
2018-04-21	dog	adult	FSP	Cobras	2017
2018-04-21	dog	adult	FSP	Lions	2017
2018-04-21	dog	adult	FSP	Bufallo	2017
2018-04-21	dog	adult	FSP	Crocodiles	2017
2018-04-21	dog	adult	FSP	Rhinos	2017
2018-04-21	dog	puppy	FSP	Lions	2017
2018-04-21	dog	adult	FSP	Kingfishers	2017
2018-04-21	dog	adult	FSP	Zebra	2017
2018-04-21	dog	adult	FSP	Hippos	2017
2018-04-21	dog	adult	FSP	Bufallo	2017
2018-04-21	dog	adult	FSP	Cobras	2017
2018-04-21	dog	adult	FSP	Rhinos	2017
2018-04-21	dog	adult	FSP	Lions	2017
2018-04-21	dog	adult	FSP	Zebra	2017
2018-04-21	dog	adult	FSP	Wildebeest	2017
2018-04-21	dog	adult	FSP	Cobras	2017
2018-04-21	dog	adult	FSP	Bufallo	2017
2018-04-21	dog	puppy	FSP	Kingfishers	2017
2018-04-21	dog	puppy	FSP	Bufallo	2017
2018-04-21	dog	puppy	FSP	Cobras	2017
2018-04-21	dog	adult	FSP	Zebra	2017
2018-04-21	dog	puppy	FSP	Bufallo	2017
2018-04-21	dog	adult	FSP	Crocodiles	2017
2018-04-21	dog	adult	FSP	Wildebeest	2017
2018-04-21	dog	adult	FSP	Lions	2017
2018-04-21	dog	adult	FSP	Kingfishers	2017
2018-04-21	dog	adult	FSP	Cobras	2017
2018-04-21	dog	puppy	FSP	Bufallo	2017
2018-04-21	dog	adult	FSP	Lions	2017
2018-04-21	dog	puppy	FSP	Bufallo	2017
2018-04-21	dog	adult	FSP	Wildebeest	2017
2018-04-21	dog	puppy	FSP	Kingfishers	2017
2018-04-21	dog	adult	FSP	Crocodiles	2017
2018-04-21	dog	adult	FSP	Zebra	2017
2018-04-21	dog	adult	FSP	Cobras	2017
2018-04-21	dog	puppy	FSP	Bufallo	2017
2018-04-21	dog	adult	FSP	Rhinos	2017
2018-04-21	dog	adult	FSP	Lions	2017
2018-04-21	dog	adult	FSP	Crocodiles	2017
2018-04-21	dog	adult	FSP	Hippos	2017
2018-04-21	dog	puppy	FSP	Bufallo	2017
2018-04-21	dog	adult	FSP	Cobras	2017
2018-04-21	dog	adult	FSP	Zebra	2017
2018-04-21	dog	adult	FSP	Lions	2017
2018-04-21	dog	adult	FSP	Kingfishers	2017
2018-04-21	dog	puppy	FSP	Bufallo	2017
2018-04-21	dog	adult	FSP	Wildebeest	2017
2018-04-21	dog	adult	FSP	Crocodiles	2017
2018-04-21	dog	adult	FSP	Hippos	2017
2018-04-21	dog	puppy	FSP	Zebra	2017
2018-04-21	dog	puppy	FSP	Bufallo	2017
2018-04-21	dog	adult	FSP	Lions	2017
2018-04-21	dog	adult	FSP	Cobras	2017
2018-04-21	dog	adult	FSP	Zebra	2017
2018-04-21	dog	puppy	FSP	Bufallo	2017
2018-04-21	dog	adult	FSP	Hippos	2017
2018-04-21	dog	adult	FSP	Crocodiles	2017
2018-04-21	dog	adult	FSP	Wildebeest	2017
2018-04-21	dog	puppy	FSP	Bufallo	2017
2018-04-21	dog	puppy	FSP	Kingfishers	2017
2018-04-21	dog	adult	FSP	Lions	2017
2018-04-21	dog	adult	FSP	Crocodiles	2017
2018-04-21	dog	adult	FSP	Cobras	2017
2018-04-21	dog	adult	FSP	Rhinos	2017
2018-04-21	dog	adult	FSP	Hippos	2017
2018-04-21	dog	adult	FSP	Zebra	2017
2018-04-21	dog	adult	FSP	Lions	2017
2018-04-21	dog	adult	FSP	Crocodiles	2017
2018-04-21	dog	adult	FSP	Wildebeest	2017
2018-04-21	dog	adult	FSP	Zebra	2017
2018-04-21	dog	adult	FSP	Crocodiles	2017
2018-04-21	dog	adult	FSP	Cobras	2017
2018-04-21	dog	adult	FSP	Rhinos	2017
2018-04-21	dog	adult	FSP	Cobras	2017
2018-04-21	dog	adult	FSP	Hippos	2017
2018-04-21	dog	adult	FSP	Lions	2017
2018-04-21	dog	adult	FSP	Rhinos	2017
2018-04-21	dog	adult	FSP	Crocodiles	2017
2018-04-21	dog	adult	FSP	Cobras	2017
2018-04-21	dog	adult	FSP	Zebra	2017
2018-04-21	dog	adult	FSP	Hippos	2017
2018-04-21	dog	puppy	FSP	Crocodiles	2017
2018-04-21	dog	adult	FSP	Wildebeest	2017
2018-04-21	dog	adult	FSP	Lions	2017
2018-04-21	dog	adult	FSP	Cobras	2017
2018-04-21	dog	adult	FSP	Zebra	2017
2018-04-21	dog	puppy	FSP	Crocodiles	2017
2018-04-21	dog	adult	FSP	Cobras	2017
2018-04-21	dog	adult	FSP	Hippos	2017
2018-04-21	dog	adult	FSP	Wildebeest	2017
2018-04-21	dog	adult	FSP	Zebra	2017
2018-04-21	dog	adult	FSP	Lions	2017
2018-04-21	dog	puppy	FSP	Kingfishers	2017
2018-04-21	dog	adult	FSP	Wildebeest	2017
2018-04-21	dog	adult	FSP	Cobras	2017
2018-04-21	dog	adult	FSP	Hippos	2017
2018-04-21	dog	adult	FSP	Zebra	2017
2018-04-21	dog	adult	FSP	Cobras	2017
2018-04-21	dog	adult	FSP	Kingfishers	2017
2018-04-21	dog	adult	FSP	Zebra	2017
2018-04-21	dog	adult	FSP	Kingfishers	2017
2018-04-21	dog	adult	FSP	Lions	2017
2018-04-21	dog	adult	FSP	Cobras	2017
2018-04-21	dog	adult	FSP	Zebra	2017
2018-04-21	dog	adult	FSP	Wildebeest	2017
2018-04-21	dog	adult	FSP	Cobras	2017
2018-04-21	dog	adult	FSP	Bufallo	2017
2018-04-21	dog	adult	FSP	Lions	2017
2018-04-21	dog	adult	FSP	Kingfishers	2017
2018-04-21	dog	adult	FSP	Crocodiles	2017
2018-04-21	dog	adult	FSP	Zebra	2017
2018-04-21	dog	adult	FSP	Lions	2017
2018-04-21	dog	adult	FSP	Rhinos	2017
2018-04-21	dog	adult	FSP	Bufallo	2017
2018-04-21	dog	adult	FSP	Crocodiles	2017
2018-04-21	dog	adult	FSP	Hippos	2017
2018-04-21	dog	puppy	FSP	Kingfishers	2017
2018-04-21	dog	adult	FSP	Lions	2017
2018-04-21	dog	adult	FSP	Zebra	2017
2018-04-21	dog	adult	FSP	Rhinos	2017
2018-04-21	dog	adult	FSP	Crocodiles	2017
2018-04-21	dog	adult	FSP	Cobras	2017
2018-04-21	dog	adult	FSP	Lions	2017
2018-04-21	dog	puppy	FSP	Kingfishers	2017
2018-04-21	dog	adult	FSP	Bufallo	2017
2018-04-21	dog	adult	FSP	Crocodiles	2017
2018-04-21	dog	adult	FSP	Cobras	2017
2018-04-21	dog	puppy	FSP	Kingfishers	2017
2018-04-21	dog	adult	FSP	Lions	2017
2018-04-21	dog	adult	FSP	Hippos	2017
2018-04-21	dog	adult	FSP	Wildebeest	2017
2018-04-21	dog	adult	FSP	Bufallo	2017
2018-04-21	dog	adult	FSP	Cobras	2017
2018-04-21	dog	adult	FSP	Zebra	2017
2018-04-21	dog	adult	FSP	Crocodiles	2017
2018-04-21	dog	adult	FSP	Lions	2017
2018-04-21	dog	puppy	FSP	Hippos	2017
2018-04-21	dog	adult	FSP	Kingfishers	2017
2018-04-21	dog	puppy	FSP	Zebra	2017
2018-04-21	dog	adult	FSP	Cobras	2017
2018-04-21	dog	puppy	FSP	Kingfishers	2017
2018-04-21	dog	adult	FSP	Lions	2017
2018-04-21	dog	puppy	FSP	Zebra	2017
2018-04-21	dog	adult	FSP	Cobras	2017
2018-04-21	dog	adult	FSP	Rhinos	2017
2018-04-21	dog	adult	FSP	Kingfishers	2017
2018-04-21	dog	puppy	FSP	Lions	2017
2018-04-21	dog	adult	FSP	Cobras	2017
2018-04-21	dog	adult	FSP	Zebra	2017
2018-04-21	dog	adult	FSP	Wildebeest	2017
2018-04-21	dog	adult	FSP	Crocodiles	2017
2018-04-21	dog	adult	FSP	Kingfishers	2017
2018-04-21	dog	adult	FSP	Zebra	2017
2018-04-21	dog	adult	FSP	Lions	2017
2018-04-21	dog	adult	FSP	Cobras	2017
2018-04-21	dog	puppy	FSP	Crocodiles	2017
2018-04-21	dog	adult	FSP	Bufallo	2017
2018-04-21	dog	adult	FSP	Cobras	2017
2018-04-21	dog	adult	FSP	Lions	2017
2018-04-21	dog	adult	FSP	Crocodiles	2017
2018-04-21	dog	adult	FSP	Zebra	2017
2018-04-21	dog	puppy	FSP	Kingfishers	2017
2018-04-21	dog	adult	FSP	Rhinos	2017
2018-04-21	dog	adult	FSP	Cobras	2017
2018-04-21	dog	adult	FSP	Bufallo	2017
2018-04-21	dog	adult	FSP	Lions	2017
2018-04-21	dog	puppy	FSP	Zebra	2017
2018-04-21	dog	adult	FSP	Crocodiles	2017
2018-04-21	dog	adult	FSP	Bufallo	2017
2018-04-21	dog	adult	FSP	Cobras	2017
2018-04-21	dog	adult	FSP	Hippos	2017
2018-04-21	dog	adult	FSP	Crocodiles	2017
2018-04-21	dog	puppy	FSP	Kingfishers	2017
2018-04-21	dog	adult	FSP	Lions	2017
2018-04-21	dog	adult	FSP	Zebra	2017
2018-04-21	dog	adult	FSP	Cobras	2017
2018-04-21	dog	adult	FSP	Hippos	2017
2018-04-21	dog	adult	FSP	Lions	2017
2018-04-21	dog	adult	FSP	Wildebeest	2017
2018-04-21	dog	adult	FSP	Bufallo	2017
2018-04-21	dog	adult	FSP	Hippos	2017
2018-04-21	dog	adult	FSP	Cobras	2017
2018-04-21	dog	adult	FSP	Crocodiles	2017
2018-04-21	dog	adult	FSP	Lions	2017
2018-04-21	dog	adult	FSP	Zebra	2017
2018-04-21	dog	adult	FSP	Wildebeest	2017
2018-04-21	dog	adult	FSP	Cobras	2017
2018-04-21	dog	puppy	FSP	Kingfishers	2017
2018-04-21	dog	adult	FSP	Rhinos	2017
2018-04-21	dog	adult	FSP	Lions	2017
2018-04-21	dog	adult	FSP	Cobras	2017
2018-04-21	dog	adult	FSP	Zebra	2017
2018-04-21	dog	adult	FSP	Cobras	2017
2018-04-21	dog	adult	FSP	Wildebeest	2017
2018-04-21	dog	puppy	FSP	Lions	2017
2018-04-21	dog	puppy	FSP	Zebra	2017
2018-04-21	dog	adult	FSP	Cobras	2017
2018-04-21	dog	adult	FSP	Kingfishers	2017
2018-04-21	dog	adult	FSP	Lions	2017
2018-04-21	dog	puppy	FSP	Kingfishers	2017
2018-04-21	dog	adult	FSP	Wildebeest	2017
2018-04-21	dog	adult	FSP	Crocodiles	2017
2018-04-21	dog	puppy	FSP	Kingfishers	2017
2018-04-21	dog	adult	FSP	Bufallo	2017
2018-04-21	dog	adult	FSP	Cobras	2017
2018-04-21	dog	adult	FSP	Crocodiles	2017
2018-04-21	dog	adult	FSP	Lions	2017
2018-04-21	dog	puppy	FSP	Kingfishers	2017
2018-04-21	dog	adult	FSP	Wildebeest	2017
2018-04-21	dog	adult	FSP	Lions	2017
2018-04-21	dog	puppy	FSP	Kingfishers	2017
2018-04-21	dog	adult	FSP	Cobras	2017
2018-04-21	dog	adult	FSP	Rhinos	2017
2018-04-21	dog	adult	FSP	Lions	2017
2018-04-21	dog	adult	FSP	Cobras	2017
2018-04-21	dog	adult	FSP	Rhinos	2017
2018-04-21	dog	adult	FSP	Lions	2017
2018-04-21	dog	adult	FSP	Kingfishers	2017
2018-04-21	dog	adult	FSP	Wildebeest	2017
2018-04-21	dog	adult	FSP	Bufallo	2017
2018-04-21	dog	adult	FSP	Kingfishers	2017
2018-04-21	dog	adult	FSP	Lions	2017
2018-04-21	dog	adult	FSP	Cobras	2017
2018-04-21	dog	adult	FSP	Hippos	2017
2018-04-21	dog	adult	FSP	Lions	2017
2018-04-21	dog	adult	FSP	Kingfishers	2017
2018-04-21	dog	adult	FSP	Bufallo	2017
2018-04-21	dog	adult	FSP	Lions	2017
2018-04-21	dog	adult	FSP	Cobras	2017
2018-04-21	dog	adult	FSP	Rhinos	2017
2018-04-21	dog	adult	FSP	Hippos	2017
2018-04-21	dog	adult	FSP	Cobras	2017
2018-04-21	dog	adult	FSP	Hippos	2017
2018-04-21	dog	adult	FSP	Lions	2017
2018-04-21	dog	adult	FSP	Wildebeest	2017
2018-04-21	dog	adult	FSP	Crocodiles	2017
2018-04-21	dog	adult	FSP	Bufallo	2017
2018-04-21	dog	adult	FSP	Lions	2017
2018-04-21	dog	adult	FSP	Cobras	2017
2018-04-21	dog	adult	FSP	Hippos	2017
2018-04-21	dog	adult	FSP	Lions	2017
2018-04-21	dog	adult	FSP	Kingfishers	2017
2018-04-21	dog	adult	FSP	Bufallo	2017
2018-04-21	dog	puppy	FSP	Hippos	2017
2018-04-21	dog	adult	FSP	Crocodiles	2017
2018-04-21	dog	adult	FSP	Lions	2017
2018-04-21	dog	adult	FSP	Kingfishers	2017
2018-04-21	dog	puppy	FSP	Lions	2017
2018-04-21	dog	adult	FSP	Kudus	2017
2018-04-21	dog	adult	FSP	Kingfishers	2017
2018-04-21	dog	adult	FSP	Giraffes	2017
2018-04-21	dog	adult	FSP	Zebra	2017
2018-04-21	dog	adult	FSP	Lions	2017
2018-04-21	dog	puppy	FSP	Kingfishers	2017
2018-04-21	dog	puppy	FSP	Crocodiles	2017
2018-04-21	dog	adult	FSP	Bufallo	2017
2018-04-21	dog	adult	FSP	Zebra	2017
2018-04-21	dog	adult	FSP	Wildebeest	2017
2018-04-21	dog	adult	FSP	Lions	2017
2018-04-21	dog	puppy	FSP	Crocodiles	2017
2018-04-21	dog	adult	FSP	Giraffes	2017
2018-04-21	dog	puppy	FSP	Kingfishers	2017
2018-04-21	dog	adult	FSP	Rhinos	2017
2018-04-21	dog	adult	FSP	Zebra	2017
2018-04-21	dog	adult	FSP	Rhinos	2017
2018-04-21	dog	adult	FSP	Kingfishers	2017
2018-04-21	dog	adult	FSP	Lions	2017
2018-04-21	dog	adult	FSP	Wildebeest	2017
2018-04-21	dog	adult	FSP	Zebra	2017
2018-04-21	dog	adult	FSP	Giraffes	2017
2018-04-21	dog	adult	FSP	Rhinos	2017
2018-04-21	dog	adult	FSP	Crocodiles	2017
2018-04-21	dog	adult	FSP	Kingfishers	2017
2018-04-21	dog	adult	FSP	Wildebeest	2017
2018-04-21	dog	adult	FSP	Bufallo	2017
2018-04-21	dog	adult	FSP	Kudus	2017
2018-04-21	dog	puppy	FSP	Lions	2017
2018-04-21	dog	adult	FSP	Rhinos	2017
2018-04-21	dog	adult	FSP	Giraffes	2017
2018-04-21	dog	puppy	FSP	Kingfishers	2017
2018-04-21	dog	adult	FSP	Zebra	2017
2018-04-21	dog	adult	FSP	Rhinos	2017
2018-04-21	dog	adult	FSP	Bufallo	2017
2018-04-21	dog	adult	FSP	Crocodiles	2017
2018-04-21	dog	adult	FSP	Lions	2017
2018-04-21	dog	puppy	FSP	Hippos	2017
2018-04-21	dog	puppy	FSP	Kingfishers	2017
2018-04-21	dog	adult	FSP	Bufallo	2017
2018-04-21	dog	adult	FSP	Crocodiles	2017
2018-04-21	dog	adult	FSP	Giraffes	2017
2018-04-21	dog	puppy	FSP	Hippos	2017
2018-04-21	dog	puppy	FSP	Lions	2017
2018-04-21	dog	adult	FSP	Wildebeest	2017
2018-04-21	dog	adult	FSP	Zebra	2017
2018-04-21	dog	adult	FSP	Kingfishers	2017
2018-04-21	dog	adult	FSP	Crocodiles	2017
2018-04-21	dog	puppy	FSP	Hippos	2017
2018-04-21	dog	adult	FSP	Lions	2017
2018-04-21	dog	adult	FSP	Wildebeest	2017
2018-04-21	dog	adult	FSP	Bufallo	2017
2018-04-21	dog	adult	FSP	Cobras	2017
2018-04-21	dog	adult	FSP	Kudus	2017
2018-04-21	dog	puppy	FSP	Hippos	2017
2018-04-21	dog	adult	FSP	Zebra	2017
2018-04-21	dog	adult	FSP	Crocodiles	2017
2018-04-21	dog	adult	FSP	Lions	2017
2018-04-21	dog	adult	FSP	Kingfishers	2017
2018-04-21	dog	adult	FSP	Bufallo	2017
2018-04-21	dog	puppy	FSP	Giraffes	2017
2018-04-21	dog	adult	FSP	Zebra	2017
2018-04-21	dog	adult	FSP	Kudus	2017
2018-04-21	dog	puppy	FSP	Giraffes	2017
2018-04-21	dog	adult	FSP	Bufallo	2017
2018-04-21	dog	adult	FSP	Crocodiles	2017
2018-04-21	dog	adult	FSP	Kingfishers	2017
2018-04-21	dog	adult	FSP	Lions	2017
2018-04-21	dog	adult	FSP	Cobras	2017
2018-04-21	dog	puppy	FSP	Giraffes	2017
2018-04-21	dog	adult	FSP	Wildebeest	2017
2018-04-21	dog	adult	FSP	Lions	2017
2018-04-21	dog	adult	FSP	Cobras	2017
2018-04-21	dog	adult	FSP	Bufallo	2017
2018-04-21	dog	adult	FSP	Kingfishers	2017
2018-04-21	dog	adult	FSP	Wildebeest	2017
2018-04-21	dog	adult	FSP	Crocodiles	2017
2018-04-21	dog	adult	FSP	Lions	2017
2018-04-21	dog	adult	FSP	Cobras	2017
2018-04-21	dog	puppy	FSP	Bufallo	2017
2018-04-21	dog	adult	FSP	Zebra	2017
2018-04-21	dog	adult	FSP	Cobras	2017
2018-04-21	dog	adult	FSP	Hippos	2017
2018-04-21	dog	adult	FSP	Lions	2017
2018-04-21	dog	adult	FSP	Kudus	2017
2018-04-21	dog	adult	FSP	Crocodiles	2017
2018-04-21	dog	adult	FSP	Giraffes	2017
2018-04-21	dog	adult	FSP	Cobras	2017
2018-04-21	dog	adult	FSP	Bufallo	2017
2018-04-21	dog	adult	FSP	Lions	2017
2018-04-21	dog	adult	FSP	Zebra	2017
2018-04-21	dog	puppy	FSP	Giraffes	2017
2018-04-21	dog	adult	FSP	Kingfishers	2017
2018-04-21	dog	adult	FSP	Crocodiles	2017
2018-04-21	dog	adult	FSP	Lions	2017
2018-04-21	dog	adult	FSP	Bufallo	2017
2018-04-21	dog	adult	FSP	Giraffes	2017
2018-04-21	dog	adult	FSP	Kingfishers	2017
2018-04-21	dog	adult	FSP	Kudus	2017
2018-04-21	dog	adult	FSP	Lions	2017
2018-04-21	dog	puppy	FSP	Giraffes	2017
2018-04-21	dog	puppy	FSP	Kingfishers	2017
2018-04-21	dog	adult	FSP	Crocodiles	2017
2018-04-21	dog	adult	FSP	Kudus	2017
2018-04-21	dog	adult	FSP	Kingfishers	2017
2018-04-21	dog	adult	FSP	Lions	2017
2018-04-21	dog	adult	FSP	Wildebeest	2017
2018-04-21	dog	adult	FSP	Kudus	2017
2018-04-21	dog	adult	FSP	Cobras	2017
2018-04-21	dog	adult	FSP	Crocodiles	2017
2018-04-21	dog	adult	FSP	Rhinos	2017
2018-04-21	dog	adult	FSP	Kingfishers	2017
2018-04-21	dog	adult	FSP	Bufallo	2017
2018-04-21	dog	adult	FSP	Cobras	2017
2018-04-21	dog	adult	FSP	Lions	2017
2018-04-21	dog	puppy	FSP	Rhinos	2017
2018-04-21	dog	adult	FSP	Wildebeest	2017
2018-04-21	dog	adult	FSP	Zebra	2017
2018-04-21	dog	adult	FSP	Kingfishers	2017
2018-04-21	dog	adult	FSP	Bufallo	2017
2018-04-21	dog	adult	FSP	Hippos	2017
2018-04-21	dog	adult	FSP	Cobras	2017
2018-04-21	dog	adult	FSP	Zebra	2017
2018-04-21	dog	adult	FSP	Lions	2017
2018-04-21	dog	adult	FSP	Kingfishers	2017
2018-04-21	dog	adult	FSP	Kudus	2017
2018-04-21	dog	adult	FSP	Bufallo	2017
2018-04-21	dog	adult	FSP	Zebra	2017
2018-04-21	dog	adult	FSP	Kingfishers	2017
2018-04-21	dog	adult	FSP	Lions	2017
2018-04-21	dog	puppy	FSP	Giraffes	2017
2018-04-21	dog	puppy	FSP	Kingfishers	2017
2018-04-21	dog	puppy	FSP	Zebra	2017
2018-04-21	dog	adult	FSP	Rhinos	2017
2018-04-21	dog	adult	FSP	Bufallo	2017
2018-04-21	dog	adult	FSP	Giraffes	2017
2018-04-21	dog	adult	FSP	Wildebeest	2017
2018-04-21	dog	adult	FSP	Cobras	2017
2018-04-21	dog	adult	FSP	Crocodiles	2017
2018-04-21	dog	adult	FSP	Zebra	2017
2018-04-21	dog	adult	FSP	Hippos	2017
2018-04-21	dog	puppy	FSP	Kingfishers	2017
2018-04-21	dog	adult	FSP	Lions	2017
2018-04-21	dog	adult	FSP	Kudus	2017
2018-04-21	dog	adult	FSP	Cobras	2017
2018-04-21	dog	adult	FSP	Crocodiles	2017
2018-04-21	dog	puppy	FSP	Zebra	2017
2018-04-21	dog	adult	FSP	Wildebeest	2017
2018-04-21	dog	adult	FSP	Kingfishers	2017
2018-04-21	dog	adult	FSP	Giraffes	2017
2018-04-21	dog	adult	FSP	Cobras	2017
2018-04-21	dog	adult	FSP	Hippos	2017
2018-04-21	dog	adult	FSP	Bufallo	2017
2018-04-21	dog	adult	FSP	Zebra	2017
2018-04-21	dog	adult	FSP	Kudus	2017
2018-04-21	dog	adult	FSP	Giraffes	2017
2018-04-21	dog	adult	FSP	Lions	2017
2018-04-21	dog	adult	FSP	Hippos	2017
2018-04-21	dog	adult	FSP	Cobras	2017
2018-04-21	dog	adult	FSP	Kingfishers	2017
2018-04-21	dog	adult	FSP	Zebra	2017
2018-04-21	dog	adult	FSP	Bufallo	2017
2018-04-21	dog	adult	FSP	Crocodiles	2017
2018-04-21	dog	adult	FSP	Kudus	2017
2018-04-21	dog	puppy	FSP	Giraffes	2017
2018-04-21	dog	adult	FSP	Cobras	2017
2018-04-21	dog	adult	FSP	Rhinos	2017
2018-04-21	dog	adult	FSP	Lions	2017
2018-04-21	dog	adult	FSP	Hippos	2017
2018-04-21	dog	adult	FSP	Crocodiles	2017
2018-04-21	dog	adult	FSP	Lions	2017
2018-04-21	dog	adult	FSP	Zebra	2017
2018-04-21	dog	adult	FSP	Kingfishers	2017
2018-04-21	dog	adult	FSP	Bufallo	2017
2018-04-21	dog	adult	FSP	Cobras	2017
2018-04-21	dog	adult	FSP	Kudus	2017
2018-04-21	dog	adult	FSP	Wildebeest	2017
2018-04-21	dog	adult	FSP	Hippos	2017
2018-04-21	dog	adult	FSP	Giraffes	2017
2018-04-21	dog	adult	FSP	Cobras	2017
2018-04-21	dog	adult	FSP	Zebra	2017
2018-04-21	dog	adult	FSP	Bufallo	2017
2018-04-21	dog	adult	FSP	Giraffes	2017
2018-04-21	dog	adult	FSP	Lions	2017
2018-04-21	dog	adult	FSP	Kingfishers	2017
2018-04-21	dog	adult	FSP	Kudus	2017
2018-04-21	dog	adult	FSP	Crocodiles	2017
2018-04-21	dog	adult	FSP	Rhinos	2017
2018-04-21	dog	adult	FSP	Giraffes	2017
2018-04-21	dog	puppy	FSP	Kingfishers	2017
2018-04-21	dog	adult	FSP	Hippos	2017
2018-04-21	dog	adult	FSP	Wildebeest	2017
2018-04-21	dog	adult	FSP	Bufallo	2017
2018-04-21	dog	adult	FSP	Zebra	2017
2018-04-21	dog	adult	FSP	Rhinos	2017
2018-04-21	dog	adult	FSP	Elephants	2017
2018-04-21	dog	adult	FSP	Bufallo	2017
2018-04-21	dog	adult	FSP	Hippos	2017
2018-04-21	dog	adult	FSP	Lions	2017
2018-04-21	dog	puppy	FSP	Zebra	2017
2018-04-21	dog	adult	FSP	Kudus	2017
2018-04-21	dog	adult	FSP	Cobras	2017
2018-04-21	dog	adult	FSP	Hippos	2017
2018-04-21	dog	adult	FSP	Lions	2017
2018-04-21	dog	adult	FSP	Zebra	2017
2018-04-21	dog	adult	FSP	Crocodiles	2017
2018-04-21	dog	adult	FSP	Bufallo	2017
2018-04-21	dog	adult	FSP	Wildebeest	2017
2018-04-21	dog	adult	FSP	Giraffes	2017
2018-04-21	dog	adult	FSP	Rhinos	2017
2018-04-21	dog	adult	FSP	Cobras	2017
2018-04-21	dog	adult	FSP	Kingfishers	2017
2018-04-21	dog	adult	FSP	Zebra	2017
2018-04-21	dog	adult	FSP	Elephants	2017
2018-04-21	dog	adult	FSP	Bufallo	2017
2018-04-21	dog	adult	FSP	Giraffes	2017
2018-04-21	dog	puppy	FSP	Lions	2017
2018-04-21	dog	adult	FSP	Cobras	2017
2018-04-21	dog	adult	FSP	Kingfishers	2017
2018-04-21	dog	adult	FSP	Wildebeest	2017
2018-04-21	dog	adult	FSP	Hippos	2017
2018-04-21	dog	adult	FSP	Zebra	2017
2018-04-21	dog	adult	FSP	Kudus	2017
2018-04-21	dog	puppy	FSP	Kingfishers	2017
2018-04-21	dog	adult	FSP	Crocodiles	2017
2018-04-21	dog	adult	FSP	Cobras	2017
2018-04-21	dog	adult	FSP	Bufallo	2017
2018-04-21	dog	puppy	FSP	Kingfishers	2017
2018-04-21	dog	adult	FSP	Zebra	2017
2018-04-21	dog	adult	FSP	Bufallo	2017
2018-04-21	dog	adult	FSP	Hippos	2017
2018-04-21	dog	adult	FSP	Kingfishers	2017
2018-04-21	dog	adult	FSP	Giraffes	2017
2018-04-21	dog	adult	FSP	Cobras	2017
2018-04-21	dog	adult	FSP	Crocodiles	2017
2018-04-21	dog	adult	FSP	Wildebeest	2017
2018-04-21	dog	adult	FSP	Kingfishers	2017
2018-04-21	dog	adult	FSP	Bufallo	2017
2018-04-21	dog	adult	FSP	Cobras	2017
2018-04-21	dog	adult	FSP	Zebra	2017
2018-04-21	dog	adult	FSP	Kudus	2017
2018-04-21	dog	adult	FSP	Kingfishers	2017
2018-04-21	dog	adult	FSP	Bufallo	2017
2018-04-21	dog	adult	FSP	Lions	2017
2018-04-21	dog	puppy	FSP	Cobras	2017
2018-04-21	dog	adult	FSP	Wildebeest	2017
2018-04-21	dog	adult	FSP	Bufallo	2017
2018-04-21	dog	adult	FSP	Crocodiles	2017
2018-04-21	dog	adult	FSP	Kudus	2017
2018-04-21	dog	adult	FSP	Rhinos	2017
2018-04-21	dog	adult	FSP	Wildebeest	2017
2018-04-21	dog	adult	FSP	Bufallo	2017
2018-04-21	dog	adult	FSP	Rhinos	2017
2018-04-21	dog	adult	FSP	Kingfishers	2017
2018-04-21	dog	puppy	FSP	Giraffes	2017
2018-04-21	dog	adult	FSP	Bufallo	2017
2018-04-21	dog	adult	FSP	Kudus	2017
2018-04-21	dog	adult	FSP	Lions	2017
2018-04-21	dog	adult	FSP	Rhinos	2017
2018-04-21	dog	adult	FSP	Wildebeest	2017
2018-04-21	dog	adult	FSP	Zebra	2017
2018-04-21	dog	adult	FSP	Cobras	2017
2018-04-21	dog	adult	FSP	Kingfishers	2017
2018-04-21	dog	adult	FSP	Lions	2017
2018-04-21	dog	puppy	FSP	Kingfishers	2017
2018-04-21	dog	adult	FSP	Giraffes	2017
2018-04-21	dog	adult	FSP	Wildebeest	2017
2018-04-21	dog	adult	FSP	Bufallo	2017
2018-04-21	dog	adult	FSP	Kudus	2017
2018-04-21	dog	adult	FSP	Giraffes	2017
2018-04-21	dog	adult	FSP	Kingfishers	2017
2018-04-21	dog	adult	FSP	Lions	2017
2018-04-21	dog	adult	FSP	Kingfishers	2017
2018-04-21	dog	adult	FSP	Bufallo	2017
2018-04-21	dog	adult	FSP	Giraffes	2017
2018-04-21	dog	puppy	FSP	Kingfishers	2017
2018-04-21	dog	puppy	FSP	Wildebeest	2017
2018-04-21	dog	adult	FSP	Crocodiles	2017
2018-04-21	dog	adult	FSP	Bufallo	2017
2018-04-21	dog	adult	FSP	Lions	2017
2018-04-21	dog	puppy	FSP	Wildebeest	2017
2018-04-21	dog	adult	FSP	Kudus	2017
2018-04-21	dog	adult	FSP	Bufallo	2017
2018-04-21	dog	puppy	FSP	Wildebeest	2017
2018-04-21	dog	adult	FSP	Cobras	2017
2018-04-21	dog	puppy	FSP	Wildebeest	2017
2018-04-21	dog	adult	FSP	Hippos	2017
2018-04-21	dog	adult	FSP	Lions	2017
2018-04-21	dog	adult	FSP	Kudus	2017
2018-04-21	dog	adult	FSP	Giraffes	2017
2018-04-21	dog	puppy	FSP	Kingfishers	2017
2018-04-21	dog	adult	FSP	Cobras	2017
2018-04-21	dog	adult	FSP	Rhinos	2017
2018-04-21	dog	adult	FSP	Bufallo	2017
2018-04-21	dog	adult	FSP	Hippos	2017
2018-04-21	dog	adult	FSP	Giraffes	2017
2018-04-21	dog	adult	FSP	Lions	2017
2018-04-21	dog	adult	FSP	Cobras	2017
2018-04-21	dog	adult	FSP	Rhinos	2017
2018-04-21	dog	adult	FSP	Kudus	2017
2018-04-21	dog	adult	FSP	Giraffes	2017
2018-04-21	dog	adult	FSP	Elephants	2017
2018-04-21	dog	adult	FSP	Wildebeest	2017
2018-04-21	dog	adult	FSP	Kingfishers	2017
2018-04-21	dog	adult	FSP	Giraffes	2017
2018-04-21	dog	adult	FSP	Lions	2017
2018-04-21	dog	adult	FSP	Cobras	2017
2018-04-21	dog	adult	FSP	Hippos	2017
2018-04-21	dog	adult	FSP	Zebra	2017
2018-04-21	dog	puppy	FSP	Kudus	2017
2018-04-21	dog	adult	FSP	Bufallo	2017
2018-04-21	dog	adult	FSP	Cobras	2017
2018-04-21	dog	adult	FSP	Giraffes	2017
2018-04-21	dog	adult	FSP	Lions	2017
2018-04-21	dog	adult	FSP	Wildebeest	2017
2018-04-21	dog	adult	FSP	Kingfishers	2017
2018-04-21	dog	adult	FSP	Zebra	2017
2018-04-21	dog	puppy	FSP	Cobras	2017
2018-04-21	dog	adult	FSP	Hippos	2017
2018-04-21	dog	adult	FSP	Bufallo	2017
2018-04-21	dog	adult	FSP	Kudus	2017
2018-04-21	dog	adult	FSP	Giraffes	2017
2018-04-21	dog	adult	FSP	Lions	2017
2018-04-21	dog	adult	FSP	Zebra	2017
2018-04-21	dog	adult	FSP	Hippos	2017
2018-04-21	dog	adult	FSP	Wildebeest	2017
2018-04-21	dog	adult	FSP	Kingfishers	2017
2018-04-21	dog	adult	FSP	Lions	2017
2018-04-21	dog	adult	FSP	Bufallo	2017
2018-04-21	dog	adult	FSP	Zebra	2017
2018-04-21	dog	adult	FSP	Giraffes	2017
2018-04-21	dog	adult	FSP	Leopards	2017
2018-04-21	dog	adult	FSP	Lions	2017
2018-04-21	dog	adult	FSP	Crocodiles	2017
2018-04-21	dog	adult	FSP	Kudus	2017
2018-04-21	dog	adult	FSP	Zebra	2017
2018-04-21	dog	adult	FSP	Lions	2017
2018-04-21	dog	adult	FSP	Leopards	2017
2018-04-21	dog	adult	FSP	Giraffes	2017
2018-04-21	dog	adult	FSP	Bufallo	2017
2018-04-21	dog	adult	FSP	Kingfishers	2017
2018-04-21	dog	adult	FSP	Kudus	2017
2018-04-21	dog	adult	FSP	Lions	2017
2018-04-21	dog	adult	FSP	Elephants	2017
2018-04-21	dog	adult	FSP	Zebra	2017
2018-04-21	dog	adult	FSP	Bufallo	2017
2018-04-21	dog	adult	FSP	Leopards	2017
2018-04-21	dog	adult	FSP	Zebra	2017
2018-04-21	dog	adult	FSP	Lions	2017
2018-04-21	dog	adult	FSP	Cobras	2017
2018-04-21	dog	adult	FSP	Bufallo	2017
2018-04-21	dog	adult	FSP	Giraffes	2017
2018-04-21	dog	adult	FSP	Leopards	2017
2018-04-21	dog	puppy	FSP	Lions	2017
2018-04-21	dog	puppy	FSP	Kingfishers	2017
2018-04-21	dog	adult	FSP	Hippos	2017
2018-04-21	dog	adult	FSP	Elephants	2017
2018-04-21	dog	adult	FSP	Eland	2017
2018-04-21	dog	adult	FSP	Cobras	2017
2018-04-21	dog	adult	FSP	Zebra	2017
2018-04-21	dog	adult	FSP	Bufallo	2017
2018-04-21	dog	puppy	FSP	Leopards	2017
2018-04-21	dog	adult	FSP	Giraffes	2017
2018-04-21	dog	adult	FSP	Hippos	2017
2018-04-21	dog	adult	FSP	Crocodiles	2017
2018-04-21	dog	adult	FSP	Elephants	2017
2018-04-21	dog	adult	FSP	Bufallo	2017
2018-04-21	dog	adult	FSP	Kingfishers	2017
2018-04-21	dog	puppy	FSP	Eland	2017
2018-04-21	dog	adult	FSP	Wildebeest	2017
2018-04-21	dog	adult	FSP	Lions	2017
2018-04-21	dog	adult	FSP	Zebra	2017
2018-04-21	dog	adult	FSP	Leopards	2017
2018-04-21	dog	puppy	FSP	Kingfishers	2017
2018-04-21	dog	adult	FSP	Lions	2017
2018-04-21	dog	adult	FSP	Cobras	2017
2018-04-21	dog	adult	FSP	Bufallo	2017
2018-04-21	dog	adult	FSP	Crocodiles	2017
2018-04-21	dog	adult	FSP	Elephants	2017
2018-04-21	dog	puppy	FSP	Kingfishers	2017
2018-04-21	dog	adult	FSP	Lions	2017
2018-04-21	dog	adult	FSP	Zebra	2017
2018-04-21	dog	adult	FSP	Giraffes	2017
2018-04-21	dog	adult	FSP	Cobras	2017
2018-04-21	dog	adult	FSP	Lions	2017
2018-04-21	dog	puppy	FSP	Leopards	2017
2018-04-21	dog	adult	FSP	Kingfishers	2017
2018-04-21	dog	adult	FSP	Elephants	2017
2018-04-21	dog	adult	FSP	Lions	2017
2018-04-21	dog	puppy	FSP	Giraffes	2017
2018-04-21	dog	adult	FSP	Kingfishers	2017
2018-04-21	dog	adult	FSP	Zebra	2017
2018-04-21	dog	puppy	FSP	Cobras	2017
2018-04-21	dog	adult	FSP	Kingfishers	2017
2018-04-21	dog	adult	FSP	Eland	2017
2018-04-21	dog	adult	FSP	Cobras	2017
2018-04-21	dog	adult	FSP	Lions	2017
2018-04-21	dog	adult	FSP	Zebra	2017
2018-04-21	dog	adult	FSP	Giraffes	2017
2018-04-21	dog	puppy	FSP	Crocodiles	2017
2018-04-21	dog	adult	FSP	Cobras	2017
2018-04-21	dog	adult	FSP	Kingfishers	2017
2018-04-21	dog	adult	FSP	Elephants	2017
2018-04-21	dog	adult	FSP	Bufallo	2017
2018-04-21	dog	puppy	FSP	Eland	2017
2018-04-21	dog	adult	FSP	Kudus	2017
2018-04-21	dog	adult	FSP	Lions	2017
2018-04-21	dog	adult	FSP	Leopards	2017
2018-04-21	dog	adult	FSP	Zebra	2017
2018-04-21	dog	adult	FSP	Cobras	2017
2018-04-21	dog	adult	FSP	Wildebeest	2017
2018-04-21	dog	adult	FSP	Bufallo	2017
2018-04-21	dog	puppy	FSP	Eland	2017
2018-04-21	dog	adult	FSP	Kingfishers	2017
2018-04-21	dog	adult	FSP	Giraffes	2017
2018-04-21	dog	adult	FSP	Kudus	2017
2018-04-21	dog	adult	FSP	Zebra	2017
2018-04-21	dog	adult	FSP	Crocodiles	2017
2018-04-21	dog	adult	FSP	Rhinos	2017
2018-04-21	dog	adult	FSP	Lions	2017
2018-04-21	dog	adult	FSP	Cobras	2017
2018-04-21	dog	adult	FSP	Bufallo	2017
2018-04-21	dog	puppy	FSP	Eland	2017
2018-04-21	dog	adult	FSP	Kingfishers	2017
2018-04-21	dog	adult	FSP	Kudus	2017
2018-04-21	dog	adult	FSP	Rhinos	2017
2018-04-21	dog	puppy	FSP	Lions	2017
2018-04-21	dog	adult	FSP	Kingfishers	2017
2018-04-21	dog	adult	FSP	Zebra	2017
2018-04-21	dog	adult	FSP	Cobras	2017
2018-04-21	dog	adult	FSP	Leopards	2017
2018-04-21	dog	puppy	FSP	Zebra	2017
2018-04-21	dog	puppy	FSP	Giraffes	2017
2018-04-21	dog	adult	FSP	Eland	2017
2018-04-21	dog	adult	FSP	Kingfishers	2017
2018-04-21	dog	adult	FSP	Cobras	2017
2018-04-21	dog	adult	FSP	Kudus	2017
2018-04-21	dog	adult	FSP	Elephants	2017
2018-04-21	dog	adult	FSP	Lions	2017
2018-04-21	dog	adult	FSP	Eland	2017
2018-04-21	dog	adult	FSP	Wildebeest	2017
2018-04-21	dog	adult	FSP	Bufallo	2017
2018-04-21	dog	adult	FSP	Zebra	2017
2018-04-21	dog	adult	FSP	Kingfishers	2017
2018-04-21	dog	adult	FSP	Crocodiles	2017
2018-04-21	dog	adult	FSP	Kudus	2017
2018-04-21	dog	adult	FSP	Kingfishers	2017
2018-04-21	dog	puppy	FSP	Zebra	2017
2018-04-21	dog	adult	FSP	Eland	2017
2018-04-21	dog	adult	FSP	Bufallo	2017
2018-04-21	dog	adult	FSP	Lions	2017
2018-04-21	dog	adult	FSP	Leopards	2017
2018-04-21	dog	adult	FSP	Cobras	2017
2018-04-21	dog	adult	FSP	Crocodiles	2017
2018-04-21	dog	puppy	FSP	Kingfishers	2017
2018-04-21	dog	adult	FSP	Zebra	2017
2018-04-21	dog	adult	FSP	Elephants	2017
2018-04-21	dog	adult	FSP	Bufallo	2017
2018-04-21	dog	adult	FSP	Eland	2017
2018-04-21	dog	adult	FSP	Leopards	2017
2018-04-21	dog	adult	FSP	Lions	2017
2018-04-21	dog	adult	FSP	Hippos	2017
2018-04-21	dog	adult	FSP	Bufallo	2017
2018-04-21	dog	adult	FSP	Cobras	2017
2018-04-21	dog	adult	FSP	Kingfishers	2017
2018-04-21	dog	adult	FSP	Kudus	2017
2018-04-21	dog	adult	FSP	Giraffes	2017
2018-04-21	dog	adult	FSP	Crocodiles	2017
2018-04-21	dog	adult	FSP	Zebra	2017
2018-04-21	dog	adult	FSP	Eland	2017
2018-04-21	dog	adult	FSP	Leopards	2017
2018-04-21	dog	adult	FSP	Kudus	2017
2018-04-21	dog	adult	FSP	Crocodiles	2017
2018-04-21	dog	adult	FSP	Lions	2017
2018-04-21	dog	adult	FSP	Elephants	2017
2018-04-21	dog	adult	FSP	Kingfishers	2017
2018-04-21	dog	adult	FSP	Cobras	2017
2018-04-21	dog	adult	FSP	Zebra	2017
2018-04-21	dog	adult	FSP	Giraffes	2017
2018-04-21	dog	adult	FSP	Hippos	2017
2018-04-21	dog	adult	FSP	Cobras	2017
2018-04-21	dog	adult	FSP	Zebra	2017
2018-04-21	dog	adult	FSP	Giraffes	2017
2018-04-21	dog	adult	FSP	Elephants	2017
2018-04-21	dog	adult	FSP	Leopards	2017
2018-04-21	dog	adult	FSP	Eland	2017
2018-04-21	dog	adult	FSP	Crocodiles	2017
2018-04-21	dog	adult	FSP	Lions	2017
2018-04-21	dog	adult	FSP	Cobras	2017
2018-04-21	dog	adult	FSP	Wildebeest	2017
2018-04-21	dog	adult	FSP	Giraffes	2017
2018-04-21	dog	adult	FSP	Zebra	2017
2018-04-21	dog	adult	FSP	Elephants	2017
2018-04-21	dog	adult	FSP	Kingfishers	2017
2018-04-21	dog	adult	FSP	Crocodiles	2017
2018-04-21	dog	adult	FSP	Kudus	2017
2018-04-21	dog	puppy	FSP	Giraffes	2017
2018-04-21	dog	adult	FSP	Hippos	2017
2018-04-21	dog	adult	FSP	Eland	2017
2018-04-21	dog	adult	FSP	Lions	2017
2018-04-21	dog	adult	FSP	Bufallo	2017
2018-04-21	dog	adult	FSP	Leopards	2017
2018-04-21	dog	adult	FSP	Crocodiles	2017
2018-04-21	dog	adult	FSP	Elephants	2017
2018-04-21	dog	adult	FSP	Giraffes	2017
2018-04-21	dog	adult	FSP	Wildebeest	2017
2018-04-21	dog	adult	FSP	Zebra	2017
2018-04-21	dog	adult	FSP	Kudus	2017
2018-04-21	dog	adult	FSP	Kingfishers	2017
2018-04-21	dog	adult	FSP	Hippos	2017
2018-04-21	dog	adult	FSP	Bufallo	2017
2018-04-21	dog	adult	FSP	Cobras	2017
2018-04-21	dog	adult	FSP	Lions	2017
2018-04-21	dog	adult	FSP	Eland	2017
2018-04-21	dog	adult	FSP	Hippos	2017
2018-04-21	dog	adult	FSP	Elephants	2017
2018-04-21	dog	adult	FSP	Kingfishers	2017
2018-04-21	dog	puppy	FSP	Giraffes	2017
2018-04-21	dog	adult	FSP	Cobras	2017
2018-04-21	dog	adult	FSP	Eland	2017
2018-04-21	dog	adult	FSP	Leopards	2017
2018-04-21	dog	adult	FSP	Zebra	2017
2018-04-21	dog	adult	FSP	Lions	2017
2018-04-21	dog	adult	FSP	Kingfishers	2017
2018-04-21	dog	adult	FSP	Cobras	2017
2018-04-21	dog	adult	FSP	Rhinos	2017
2018-04-21	dog	adult	FSP	Bufallo	2017
2018-04-21	dog	adult	FSP	Wildebeest	2017
2018-04-21	dog	adult	FSP	Hippos	2017
2018-04-21	dog	adult	FSP	Eland	2017
2018-04-21	dog	adult	FSP	Giraffes	2017
2018-04-21	dog	adult	FSP	Zebra	2017
2018-04-21	dog	puppy	FSP	Lions	2017
2018-04-21	dog	adult	FSP	Elephants	2017
2018-04-21	dog	adult	FSP	Cobras	2017
2018-04-21	dog	adult	FSP	Rhinos	2017
2018-04-21	dog	adult	FSP	Kingfishers	2017
2018-04-21	dog	adult	FSP	Crocodiles	2017
2018-04-21	dog	adult	FSP	Leopards	2017
2018-04-21	dog	adult	FSP	Bufallo	2017
2018-04-21	dog	adult	FSP	Eland	2017
2018-04-21	dog	adult	FSP	Giraffes	2017
2018-04-21	dog	adult	FSP	Wildebeest	2017
2018-04-21	dog	adult	FSP	Hippos	2017
2018-04-21	dog	adult	FSP	Zebra	2017
2018-04-21	dog	adult	FSP	Bufallo	2017
2018-04-21	dog	adult	FSP	Kudus	2017
2018-04-21	dog	adult	FSP	Elephants	2017
2018-04-21	dog	adult	FSP	Lions	2017
2018-04-21	dog	adult	FSP	Giraffes	2017
2018-04-21	dog	adult	FSP	Bufallo	2017
2018-04-21	dog	puppy	FSP	Zebra	2017
2018-04-21	dog	adult	FSP	Cobras	2017
2018-04-21	dog	adult	FSP	Eland	2017
2018-04-21	dog	adult	FSP	Leopards	2017
2018-04-21	dog	adult	FSP	Kingfishers	2017
2018-04-21	dog	adult	FSP	Elephants	2017
2018-04-21	dog	adult	FSP	Rhinos	2017
2018-04-21	dog	adult	FSP	Lions	2017
2018-04-21	dog	adult	FSP	Eland	2017
2018-04-21	dog	adult	FSP	Zebra	2017
2018-04-21	dog	adult	FSP	Giraffes	2017
2018-04-21	dog	adult	FSP	Bufallo	2017
2018-04-21	dog	adult	FSP	Eland	2017
2018-04-21	dog	adult	FSP	Zebra	2017
2018-04-21	dog	adult	FSP	Cobras	2017
2018-04-21	dog	adult	FSP	Elephants	2017
2018-04-21	dog	adult	FSP	Bufallo	2017
2018-04-21	dog	adult	FSP	Kingfishers	2017
2018-04-21	dog	adult	FSP	Giraffes	2017
2018-04-21	dog	adult	FSP	Wildebeest	2017
2018-04-21	dog	adult	FSP	Leopards	2017
2018-04-21	dog	adult	FSP	Cobras	2017
2018-04-21	dog	adult	FSP	Zebra	2017
2018-04-21	dog	puppy	FSP	Kingfishers	2017
2018-04-21	dog	adult	FSP	Lions	2017
2018-04-21	dog	adult	FSP	Eland	2017
2018-04-21	dog	puppy	FSP	Giraffes	2017
2018-04-21	dog	adult	FSP	Elephants	2017
2018-04-21	dog	adult	FSP	Rhinos	2017
2018-04-21	dog	adult	FSP	Cobras	2017
2018-04-21	dog	adult	FSP	Bufallo	2017
2018-04-21	dog	adult	FSP	Leopards	2017
2018-04-21	dog	adult	FSP	Giraffes	2017
2018-04-21	dog	puppy	FSP	Kingfishers	2017
2018-04-21	dog	adult	FSP	Zebra	2017
2018-04-21	dog	adult	FSP	Cobras	2017
2018-04-21	dog	adult	FSP	Lions	2017
2018-04-21	dog	adult	FSP	Bufallo	2017
2018-04-21	dog	adult	FSP	Eland	2017
2018-04-21	dog	puppy	FSP	Kingfishers	2017
2018-04-21	dog	adult	FSP	Wildebeest	2017
2018-04-21	dog	adult	FSP	Zebra	2017
2018-04-21	dog	adult	FSP	Cobras	2017
2018-04-21	dog	adult	FSP	Leopards	2017
2018-04-21	dog	adult	FSP	Eland	2017
2018-04-21	dog	adult	FSP	Elephants	2017
2018-04-21	dog	adult	FSP	Cobras	2017
2018-04-21	dog	puppy	FSP	Wildebeest	2017
2018-04-21	dog	adult	FSP	Zebra	2017
2018-04-21	dog	adult	FSP	Giraffes	2017
2018-04-21	dog	adult	FSP	Lions	2017
2018-04-21	dog	adult	FSP	Elephants	2017
2018-04-21	dog	adult	FSP	Kudus	2017
2018-04-21	dog	adult	FSP	Leopards	2017
2018-04-21	dog	adult	FSP	Cobras	2017
2018-04-21	dog	adult	FSP	Zebra	2017
2018-04-21	dog	adult	FSP	Hippos	2017
2018-04-21	dog	adult	FSP	Lions	2017
2018-04-21	dog	puppy	FSP	Kingfishers	2017
2018-04-21	dog	puppy	FSP	Wildebeest	2017
2018-04-21	dog	adult	FSP	Kudus	2017
2018-04-21	dog	adult	FSP	Zebra	2017
2018-04-21	dog	puppy	FSP	Lions	2017
2018-04-21	dog	adult	FSP	Bufallo	2017
2018-04-21	dog	adult	FSP	Hippos	2017
2018-04-21	dog	adult	FSP	Elephants	2017
2018-04-21	dog	adult	FSP	Zebra	2017
2018-04-21	dog	puppy	FSP	Giraffes	2017
2018-04-21	dog	adult	FSP	Bufallo	2017
2018-04-21	dog	puppy	FSP	Lions	2017
2018-04-21	dog	adult	FSP	Leopards	2017
2018-04-21	dog	adult	FSP	Cobras	2017
2018-04-21	dog	adult	FSP	Giraffes	2017
2018-04-21	dog	adult	FSP	Wildebeest	2017
2018-04-21	dog	adult	FSP	Zebra	2017
2018-04-21	dog	adult	FSP	Hippos	2017
2018-04-21	dog	puppy	FSP	Lions	2017
2018-04-21	dog	adult	FSP	Bufallo	2017
2018-04-21	dog	adult	FSP	Leopards	2017
2018-04-21	dog	puppy	FSP	Zebra	2017
2018-04-21	dog	adult	FSP	Kingfishers	2017
2018-04-21	dog	adult	FSP	Elephants	2017
2018-04-21	dog	adult	FSP	Giraffes	2017
2018-04-21	dog	adult	FSP	Lions	2017
2018-04-21	dog	adult	FSP	Hippos	2017
2018-04-21	dog	adult	FSP	Cobras	2017
2018-04-21	dog	puppy	FSP	Zebra	2017
2018-04-21	dog	adult	FSP	Bufallo	2017
2018-04-21	dog	puppy	FSP	Kingfishers	2017
2018-04-21	dog	adult	FSP	Kudus	2017
2018-04-21	dog	puppy	FSP	Cobras	2017
2018-04-21	dog	adult	FSP	Elephants	2017
2018-04-21	dog	adult	FSP	Leopards	2017
2018-04-21	dog	puppy	FSP	Kingfishers	2017
2018-04-21	dog	adult	FSP	Zebra	2017
2018-04-21	dog	puppy	FSP	Giraffes	2017
2018-04-21	dog	adult	FSP	Lions	2017
2018-04-21	dog	adult	FSP	Hippos	2017
2018-04-21	dog	adult	FSP	Kudus	2017
2018-04-21	dog	adult	FSP	Rhinos	2017
2018-04-21	dog	adult	FSP	Wildebeest	2017
2018-04-21	dog	adult	FSP	Kingfishers	2017
2018-04-21	dog	puppy	FSP	Giraffes	2017
2018-04-21	dog	adult	FSP	Zebra	2017
2018-04-21	dog	adult	FSP	Leopards	2017
2018-04-21	dog	puppy	FSP	Kingfishers	2017
2018-04-21	dog	adult	FSP	Cobras	2017
2018-04-21	dog	adult	FSP	Rhinos	2017
2018-04-21	dog	puppy	FSP	Crocodiles	2017
2018-04-21	dog	adult	FSP	Wildebeest	2017
2018-04-21	dog	adult	FSP	Giraffes	2017
2018-04-21	dog	adult	FSP	Zebra	2017
2018-04-21	dog	adult	FSP	Leopards	2017
2018-04-21	dog	adult	FSP	Kingfishers	2017
2018-04-21	dog	puppy	FSP	Crocodiles	2017
2018-04-21	dog	adult	FSP	Rhinos	2017
2018-04-21	dog	adult	FSP	Hippos	2017
2018-04-21	dog	adult	FSP	Giraffes	2017
2018-04-21	dog	adult	FSP	Cobras	2017
2018-04-21	dog	adult	FSP	Wildebeest	2017
2018-04-21	dog	puppy	FSP	Crocodiles	2017
2018-04-21	dog	adult	FSP	Elephants	2017
2018-04-21	dog	adult	FSP	Kudus	2017
2018-04-21	dog	adult	FSP	Zebra	2017
2018-04-21	dog	adult	FSP	Rhinos	2017
2018-04-21	dog	adult	FSP	Leopards	2017
2018-04-21	dog	adult	FSP	Kingfishers	2017
2018-04-21	dog	puppy	FSP	Crocodiles	2017
2018-04-21	dog	adult	FSP	Kudus	2017
2018-04-21	dog	adult	FSP	Kingfishers	2017
2018-04-21	dog	adult	FSP	Leopards	2017
2018-04-21	dog	puppy	FSP	Crocodiles	2017
2018-04-21	dog	adult	FSP	Bufallo	2017
2018-04-21	dog	adult	FSP	Zebra	2017
2018-04-21	dog	adult	FSP	Elephants	2017
2018-04-21	dog	adult	FSP	Lions	2017
2018-04-21	dog	puppy	FSP	Kingfishers	2017
2018-04-21	dog	puppy	FSP	Crocodiles	2017
2018-04-21	dog	adult	FSP	Giraffes	2017
2018-04-21	dog	adult	FSP	Zebra	2017
2018-04-21	dog	adult	FSP	Cobras	2017
2018-04-21	dog	adult	FSP	Kingfishers	2017
2018-04-21	dog	adult	FSP	Leopards	2017
2018-04-21	dog	puppy	FSP	Crocodiles	2017
2018-04-21	dog	puppy	FSP	Giraffes	2017
2018-04-21	dog	adult	FSP	Cobras	2017
2018-04-21	dog	adult	FSP	Lions	2017
2018-04-21	dog	adult	FSP	Zebra	2017
2018-04-21	dog	adult	FSP	Giraffes	2017
2018-04-21	dog	adult	FSP	Leopards	2017
2018-04-21	dog	adult	FSP	Cobras	2017
2018-04-21	dog	adult	FSP	Kingfishers	2017
2018-04-21	dog	adult	FSP	Lions	2017
2018-04-21	dog	adult	FSP	Giraffes	2017
2018-04-21	dog	adult	FSP	Leopards	2017
2018-04-21	dog	adult	FSP	Cobras	2017
2018-04-21	dog	adult	FSP	Zebra	2017
2018-04-21	dog	adult	FSP	Crocodiles	2017
2018-04-21	dog	adult	FSP	Bufallo	2017
2018-04-21	dog	adult	FSP	Rhinos	2017
2018-04-21	dog	adult	FSP	Cobras	2017
2018-04-21	dog	adult	FSP	Giraffes	2017
2018-04-21	dog	adult	FSP	Lions	2017
2018-04-21	dog	adult	FSP	Wildebeest	2017
2018-04-21	dog	adult	FSP	Kingfishers	2017
2018-04-21	dog	adult	FSP	Crocodiles	2017
2018-04-21	dog	adult	FSP	Zebra	2017
2018-04-21	dog	adult	FSP	Cobras	2017
2018-04-21	dog	adult	FSP	Leopards	2017
2018-04-21	dog	adult	FSP	Bufallo	2017
2018-04-21	dog	adult	FSP	Giraffes	2017
2018-04-21	dog	adult	FSP	Lions	2017
2018-04-21	dog	adult	FSP	Kingfishers	2017
2018-04-21	dog	adult	FSP	Eland	2017
2018-04-21	dog	adult	FSP	Cobras	2017
2018-04-21	dog	adult	FSP	Zebra	2017
2018-04-21	dog	adult	FSP	Rhinos	2017
2018-04-21	dog	adult	FSP	Giraffes	2017
2018-04-21	dog	adult	FSP	Wildebeest	2017
2018-04-21	dog	puppy	FSP	Hippos	2017
2018-04-21	dog	adult	FSP	Leopards	2017
2018-04-21	dog	adult	FSP	Crocodiles	2017
2018-04-21	dog	adult	FSP	Lions	2017
2018-04-21	dog	puppy	FSP	Rhinos	2017
2018-04-21	dog	adult	FSP	Zebra	2017
2018-04-21	dog	adult	FSP	Cobras	2017
2018-04-21	dog	puppy	FSP	Rhinos	2017
2018-04-21	dog	adult	FSP	Wildebeest	2017
2018-04-21	dog	adult	FSP	Giraffes	2017
2018-04-21	dog	adult	FSP	Lions	2017
2018-04-21	dog	adult	FSP	Bufallo	2017
2018-04-21	dog	adult	FSP	Cobras	2017
2018-04-21	dog	adult	FSP	Zebra	2017
2018-04-21	dog	adult	FSP	Crocodiles	2017
2018-04-21	dog	adult	FSP	Giraffes	2017
2018-04-21	dog	adult	FSP	Hippos	2017
2018-04-21	dog	adult	FSP	Leopards	2017
2018-04-21	dog	adult	FSP	Cobras	2017
2018-04-21	dog	adult	FSP	Bufallo	2017
2018-04-21	dog	adult	FSP	Wildebeest	2017
2018-04-21	dog	adult	FSP	Zebra	2017
2018-04-21	dog	adult	FSP	Bufallo	2017
2018-04-21	dog	adult	FSP	Hippos	2017
2018-04-21	dog	adult	FSP	Eland	2017
2018-04-21	dog	adult	FSP	Cobras	2017
2018-04-21	dog	adult	FSP	Zebra	2017
2018-04-21	dog	adult	FSP	Wildebeest	2017
2018-04-21	dog	adult	FSP	Kingfishers	2017
2018-04-21	dog	adult	FSP	Giraffes	2017
2018-04-21	dog	adult	FSP	Cobras	2017
2018-04-21	dog	adult	FSP	Hippos	2017
2018-04-21	dog	adult	FSP	Kudus	2017
2018-04-21	dog	adult	FSP	Bufallo	2017
2018-04-21	dog	adult	FSP	Zebra	2017
2018-04-21	dog	adult	FSP	Wildebeest	2017
2018-04-21	dog	adult	FSP	Leopards	2017
2018-04-21	dog	adult	FSP	Elephants	2017
2018-04-21	dog	adult	FSP	Hippos	2017
2018-04-21	dog	adult	FSP	Bufallo	2017
2018-04-21	dog	adult	FSP	Cobras	2017
2018-04-21	dog	adult	FSP	Giraffes	2017
2018-04-21	dog	adult	FSP	Lions	2017
2018-04-21	dog	adult	FSP	Eland	2017
2018-04-21	dog	adult	FSP	Zebra	2017
2018-04-21	dog	adult	FSP	Rhinos	2017
2018-04-21	dog	adult	FSP	Leopards	2017
2018-04-21	dog	adult	FSP	Bufallo	2017
2018-04-21	dog	adult	FSP	Lions	2017
2018-04-21	dog	adult	FSP	Giraffes	2017
2018-04-21	dog	adult	FSP	Rhinos	2017
2018-04-21	dog	adult	FSP	Elephants	2017
2018-04-21	dog	puppy	FSP	Kingfishers	2017
2018-04-21	dog	adult	FSP	Leopards	2017
2018-04-21	dog	adult	FSP	Zebra	2017
2018-04-21	dog	adult	FSP	Lions	2017
2018-04-21	dog	adult	FSP	Giraffes	2017
2018-04-21	dog	puppy	FSP	Kudus	2017
2018-04-21	dog	puppy	FSP	Giraffes	2017
2018-04-21	dog	adult	FSP	Zebra	2017
2018-04-21	dog	puppy	FSP	Kudus	2017
2018-04-21	dog	adult	FSP	Bufallo	2017
2018-04-21	dog	adult	FSP	Zebra	2017
2018-04-21	dog	adult	FSP	Kingfishers	2017
2018-04-21	dog	adult	FSP	Elephants	2017
2018-04-21	dog	adult	FSP	Leopards	2017
2018-04-21	dog	puppy	FSP	Kudus	2017
2018-04-21	dog	puppy	FSP	Giraffes	2017
2018-04-21	dog	adult	FSP	Zebra	2017
2018-04-21	dog	puppy	FSP	Kudus	2017
2018-04-21	dog	adult	FSP	Lions	2017
2018-04-21	dog	puppy	FSP	Hippos	2017
2018-04-21	dog	adult	FSP	Wildebeest	2017
2018-04-21	dog	puppy	FSP	Kingfishers	2017
2018-04-21	dog	adult	FSP	Bufallo	2017
2018-04-21	dog	adult	FSP	Leopards	2017
2018-04-21	dog	puppy	FSP	Kudus	2017
2018-04-21	dog	adult	FSP	Lions	2017
2018-04-21	dog	puppy	FSP	Hippos	2017
2018-04-21	dog	puppy	FSP	Kudus	2017
2018-04-21	dog	adult	FSP	Elephants	2017
2018-04-21	dog	adult	FSP	Zebra	2017
2018-04-21	dog	adult	FSP	Lions	2017
2018-04-21	dog	adult	FSP	Bufallo	2017
2018-04-21	dog	puppy	FSP	Kudus	2017
2018-04-21	dog	adult	FSP	Cobras	2017
2018-04-21	dog	adult	FSP	Giraffes	2017
2018-04-21	dog	adult	FSP	Zebra	2017
2018-04-21	dog	adult	FSP	Leopards	2017
2018-04-21	dog	adult	FSP	Lions	2017
2018-04-21	dog	adult	FSP	Cobras	2017
2018-04-21	dog	adult	FSP	Giraffes	2017
2018-04-21	dog	adult	FSP	Cobras	2017
2018-04-21	dog	adult	FSP	Elephants	2017
2018-04-21	dog	adult	FSP	Giraffes	2017
2018-04-21	dog	adult	FSP	Lions	2017
2018-04-21	dog	adult	FSP	Zebra	2017
2018-04-21	dog	adult	FSP	Bufallo	2017
2018-04-21	dog	adult	FSP	Cobras	2017
2018-04-21	dog	adult	FSP	Zebra	2017
2018-04-21	dog	puppy	FSP	Kudus	2017
2018-04-21	dog	adult	FSP	Leopards	2017
2018-04-21	dog	adult	FSP	Kingfishers	2017
2018-04-21	dog	puppy	FSP	Kudus	2017
2018-04-21	dog	adult	FSP	Cobras	2017
2018-04-21	dog	adult	FSP	Crocodiles	2017
2018-04-21	dog	puppy	FSP	Eland	2017
2018-04-21	dog	puppy	FSP	Kingfishers	2017
2018-04-21	dog	adult	FSP	Zebra	2017
2018-04-21	dog	adult	FSP	Lions	2017
2018-04-21	dog	adult	FSP	Hippos	2017
2018-04-21	dog	adult	FSP	Cobras	2017
2018-04-21	dog	puppy	FSP	Giraffes	2017
2018-04-21	dog	puppy	FSP	Bufallo	2017
2018-04-21	dog	adult	FSP	Leopards	2017
2018-04-21	dog	adult	FSP	Lions	2017
2018-04-21	dog	puppy	FSP	Eland	2017
2018-04-21	dog	adult	FSP	Crocodiles	2017
2018-04-21	dog	adult	FSP	Rhinos	2017
2018-04-21	dog	adult	FSP	Cobras	2017
2018-04-21	dog	adult	FSP	Elephants	2017
2018-04-21	dog	adult	FSP	Lions	2017
2018-04-21	dog	adult	FSP	Bufallo	2017
2018-04-21	dog	adult	FSP	Zebra	2017
2018-04-21	dog	adult	FSP	Hippos	2017
2018-04-21	dog	adult	FSP	Rhinos	2017
2018-04-21	dog	adult	FSP	Giraffes	2017
2018-04-21	dog	adult	FSP	Bufallo	2017
2018-04-21	dog	adult	FSP	Crocodiles	2017
2018-04-21	dog	puppy	FSP	Cobras	2017
2018-04-21	dog	adult	FSP	Zebra	2017
2018-04-21	dog	adult	FSP	Lions	2017
2018-04-21	dog	adult	FSP	Leopards	2017
2018-04-21	dog	adult	FSP	Giraffes	2017
2018-04-21	dog	adult	FSP	Lions	2017
2018-04-21	dog	puppy	FSP	Cobras	2017
2018-04-21	dog	adult	FSP	Zebra	2017
2018-04-21	dog	adult	FSP	Giraffes	2017
2018-04-21	dog	adult	FSP	Eland	2017
2018-04-21	dog	adult	FSP	Kingfishers	2017
2018-04-21	dog	adult	FSP	Bufallo	2017
2018-04-21	dog	adult	FSP	Crocodiles	2017
2018-04-21	dog	adult	FSP	Wildebeest	2017
2018-04-21	dog	adult	FSP	Zebra	2017
2018-04-21	dog	adult	FSP	Elephants	2017
2018-04-21	dog	adult	FSP	Cobras	2017
2018-04-21	dog	adult	FSP	Leopards	2017
2018-04-21	dog	adult	FSP	Crocodiles	2017
2018-04-21	dog	adult	FSP	Bufallo	2017
2018-04-21	dog	adult	FSP	Hippos	2017
2018-04-21	dog	adult	FSP	Zebra	2017
2018-04-21	dog	adult	FSP	Eland	2017
2018-04-21	dog	adult	FSP	Lions	2017
2018-04-21	dog	adult	FSP	Leopards	2017
2018-04-21	dog	adult	FSP	Giraffes	2017
2018-04-21	dog	adult	FSP	Cobras	2017
2018-04-21	dog	adult	FSP	Wildebeest	2017
2018-04-21	dog	adult	FSP	Eland	2017
2018-04-21	dog	adult	FSP	Kingfishers	2017
2018-04-21	dog	adult	FSP	Hippos	2017
2018-04-21	dog	adult	FSP	Zebra	2017
2018-04-21	dog	adult	FSP	Leopards	2017
2018-04-21	dog	puppy	FSP	Kingfishers	2017
2018-04-21	dog	adult	FSP	Wildebeest	2017
2018-04-21	dog	adult	FSP	Giraffes	2017
2018-04-21	dog	puppy	FSP	Zebra	2017
2018-04-21	dog	adult	FSP	Bufallo	2017
2018-04-21	dog	adult	FSP	Hippos	2017
2018-04-21	dog	adult	FSP	Zebra	2017
2018-04-21	dog	puppy	FSP	Kingfishers	2017
2018-04-21	dog	adult	FSP	Bufallo	2017
2018-04-21	dog	puppy	FSP	Giraffes	2017
2018-04-21	dog	adult	FSP	Cobras	2017
2018-04-21	dog	adult	FSP	Hippos	2017
2018-04-21	dog	adult	FSP	Leopards	2017
2018-04-21	dog	adult	FSP	Zebra	2017
2018-04-21	dog	adult	FSP	Wildebeest	2017
2018-04-21	dog	puppy	FSP	Giraffes	2017
2018-04-21	dog	puppy	FSP	Kingfishers	2017
2018-04-21	dog	adult	FSP	Eland	2017
2018-04-21	dog	adult	FSP	Cobras	2017
2018-04-21	dog	puppy	FSP	Giraffes	2017
2018-04-21	dog	adult	FSP	Zebra	2017
2018-04-21	dog	puppy	FSP	Giraffes	2017
2018-04-21	dog	adult	FSP	Bufallo	2017
2018-04-21	dog	adult	FSP	Kudus	2017
2018-04-21	dog	adult	FSP	Cobras	2017
2018-04-21	dog	adult	FSP	Kingfishers	2017
2018-04-21	dog	adult	FSP	Giraffes	2017
2018-04-21	dog	adult	FSP	Zebra	2017
2018-04-21	dog	adult	FSP	Wildebeest	2017
2018-04-21	dog	puppy	FSP	Cobras	2017
2018-04-21	dog	adult	FSP	Leopards	2017
2018-04-21	dog	adult	FSP	Hippos	2017
2018-04-21	dog	puppy	FSP	Cobras	2017
2018-04-21	dog	puppy	FSP	Kingfishers	2017
2018-04-21	dog	adult	FSP	Wildebeest	2017
2018-04-21	dog	adult	FSP	Rhinos	2017
2018-04-21	dog	adult	FSP	Zebra	2017
2018-04-21	dog	adult	FSP	Elephants	2017
2018-04-21	dog	puppy	FSP	Cobras	2017
2018-04-21	dog	adult	FSP	Wildebeest	2017
2018-04-21	dog	adult	FSP	Hippos	2017
2018-04-21	dog	adult	FSP	Giraffes	2017
2018-04-21	dog	adult	FSP	Zebra	2017
2018-04-21	dog	adult	FSP	Kingfishers	2017
2018-04-21	dog	adult	FSP	Leopards	2017
2018-04-21	dog	adult	FSP	Cobras	2017
2018-04-21	dog	adult	FSP	Giraffes	2017
2018-04-21	dog	adult	FSP	Zebra	2017
2018-04-21	dog	adult	FSP	Kingfishers	2017
2018-04-21	dog	puppy	FSP	Giraffes	2017
2018-04-21	dog	adult	FSP	Rhinos	2017
2018-04-21	dog	adult	FSP	Cobras	2017
2018-04-21	dog	adult	FSP	Hippos	2017
2018-04-21	dog	adult	FSP	Wildebeest	2017
2018-04-21	dog	puppy	FSP	Giraffes	2017
2018-04-21	dog	adult	FSP	Kingfishers	2017
2018-04-21	dog	adult	FSP	Cobras	2017
2018-04-21	dog	adult	FSP	Zebra	2017
2018-04-21	dog	adult	FSP	Kudus	2017
2018-04-21	dog	puppy	FSP	Giraffes	2017
2018-04-21	dog	adult	FSP	Wildebeest	2017
2018-04-21	dog	adult	FSP	Kingfishers	2017
2018-04-21	dog	adult	FSP	Cobras	2017
2018-04-21	dog	adult	FSP	Bufallo	2017
2018-04-21	dog	adult	FSP	Kudus	2017
2018-04-21	dog	adult	FSP	Leopards	2017
2018-04-21	dog	puppy	FSP	Giraffes	2017
2018-04-21	dog	puppy	FSP	Kingfishers	2017
2018-04-21	dog	adult	FSP	Kudus	2017
2018-04-21	dog	puppy	FSP	Giraffes	2017
2018-04-21	dog	adult	FSP	Wildebeest	2017
2018-04-21	dog	adult	FSP	Crocodiles	2017
2018-04-21	dog	puppy	FSP	Kingfishers	2017
2018-04-21	dog	adult	FSP	Rhinos	2017
2018-04-21	dog	puppy	FSP	Bufallo	2017
2018-04-21	dog	adult	FSP	Giraffes	2017
2018-04-21	dog	adult	FSP	Hippos	2017
2018-04-21	dog	puppy	FSP	Kingfishers	2017
2018-04-21	dog	adult	FSP	Kudus	2017
2018-04-21	dog	puppy	FSP	Leopards	2017
2018-04-21	dog	puppy	FSP	Bufallo	2017
2018-04-21	dog	adult	FSP	Wildebeest	2017
2018-04-21	dog	adult	FSP	Zebra	2017
2018-04-21	dog	adult	FSP	Cobras	2017
2018-04-21	dog	adult	FSP	Rhinos	2017
2018-04-21	dog	puppy	FSP	Bufallo	2017
2018-04-21	dog	adult	FSP	Giraffes	2017
2018-04-21	dog	adult	FSP	Wildebeest	2017
2018-04-21	dog	adult	FSP	Kingfishers	2017
2018-04-21	dog	adult	FSP	Cobras	2017
2018-04-21	dog	adult	FSP	Hippos	2017
2018-04-21	dog	adult	FSP	Zebra	2017
2018-04-21	dog	adult	FSP	Giraffes	2017
2018-04-21	dog	adult	FSP	Bufallo	2017
2018-04-21	dog	adult	FSP	Leopards	2017
2018-04-21	dog	adult	FSP	Rhinos	2017
2018-04-21	dog	puppy	FSP	Giraffes	2017
2018-04-21	dog	adult	FSP	Cobras	2017
2018-04-21	dog	adult	FSP	Zebra	2017
2018-04-21	dog	adult	FSP	Kingfishers	2017
2018-04-21	dog	puppy	FSP	Bufallo	2017
2018-04-21	dog	puppy	FSP	Giraffes	2017
2018-04-21	dog	puppy	FSP	Lions	2017
2018-04-21	dog	adult	FSP	Cobras	2017
2018-04-21	dog	adult	FSP	Rhinos	2017
2018-04-21	dog	puppy	FSP	Lions	2017
2018-04-21	dog	adult	FSP	Zebra	2017
2018-04-21	dog	adult	FSP	Leopards	2017
2018-04-21	dog	adult	FSP	Wildebeest	2017
2018-04-21	dog	adult	FSP	Rhinos	2017
2018-04-21	dog	adult	FSP	Cobras	2017
2018-04-21	dog	puppy	FSP	Lions	2017
2018-04-21	dog	adult	FSP	Bufallo	2017
2018-04-21	dog	adult	FSP	Wildebeest	2017
2018-04-21	dog	adult	FSP	Giraffes	2017
2018-04-21	dog	adult	FSP	Zebra	2017
2018-04-21	dog	adult	FSP	Kingfishers	2017
2018-04-21	dog	puppy	FSP	Lions	2017
2018-04-21	dog	adult	FSP	Leopards	2017
2018-04-21	dog	adult	FSP	Hippos	2017
2018-04-21	dog	adult	FSP	Giraffes	2017
2018-04-21	dog	adult	FSP	Cobras	2017
2018-04-21	dog	adult	FSP	Zebra	2017
2018-04-21	dog	adult	FSP	Kudus	2017
2018-04-21	dog	adult	FSP	Bufallo	2017
2018-04-21	dog	puppy	FSP	Lions	2017
2018-04-21	dog	puppy	FSP	Kingfishers	2017
2018-04-21	dog	adult	FSP	Cobras	2017
2018-04-21	dog	adult	FSP	Hippos	2017
2018-04-21	dog	adult	FSP	Zebra	2017
2018-04-21	dog	adult	FSP	Bufallo	2017
2018-04-21	dog	adult	FSP	Cobras	2017
2018-04-21	dog	puppy	FSP	Giraffes	2017
2018-04-21	dog	adult	FSP	Wildebeest	2017
2018-04-21	dog	puppy	FSP	Kingfishers	2017
2018-04-21	dog	adult	FSP	Leopards	2017
2018-04-21	dog	adult	FSP	Bufallo	2017
2018-04-21	dog	adult	FSP	Lions	2017
2018-04-21	dog	adult	FSP	Zebra	2017
2018-04-21	dog	adult	FSP	Kudus	2017
2018-04-21	dog	adult	FSP	Giraffes	2017
2018-04-21	dog	adult	FSP	Zebra	2017
2018-04-21	dog	adult	FSP	Lions	2017
2018-04-21	dog	adult	FSP	Bufallo	2017
2018-04-21	dog	adult	FSP	Wildebeest	2017
2018-04-21	dog	adult	FSP	Lions	2017
2018-04-21	dog	adult	FSP	Bufallo	2017
2018-04-21	dog	adult	FSP	Zebra	2017
2018-04-21	dog	adult	FSP	Giraffes	2017
2018-04-21	dog	adult	FSP	Leopards	2017
2018-04-21	dog	adult	FSP	Zebra	2017
2018-04-21	dog	adult	FSP	Lions	2017
2018-04-21	dog	puppy	FSP	Giraffes	2017
2018-04-21	dog	adult	FSP	Kingfishers	2017
2018-04-21	dog	puppy	FSP	Giraffes	2017
2018-04-21	dog	puppy	FSP	Bufallo	2017
2018-04-21	dog	adult	FSP	Zebra	2017
2018-04-21	dog	adult	FSP	Leopards	2017
2018-04-21	dog	adult	FSP	Elephants	2017
2018-04-21	dog	adult	FSP	Wildebeest	2017
2018-04-21	dog	adult	FSP	Lions	2017
2018-04-21	dog	adult	FSP	Giraffes	2017
2018-04-21	dog	adult	FSP	Zebra	2017
2018-04-21	dog	adult	FSP	Bufallo	2017
2018-04-21	dog	adult	FSP	Kudus	2017
2018-04-21	dog	adult	FSP	Lions	2017
2018-04-21	dog	adult	FSP	Zebra	2017
2018-04-21	dog	adult	FSP	Eland	2017
2018-04-21	dog	adult	FSP	Kingfishers	2017
2018-04-21	dog	adult	FSP	Elephants	2017
2018-04-21	dog	puppy	FSP	Bufallo	2017
2018-04-21	dog	adult	FSP	Lions	2017
2018-04-21	dog	adult	FSP	Zebra	2017
2018-04-21	dog	adult	FSP	Hippos	2017
2018-04-21	dog	adult	FSP	Lions	2017
2018-04-21	dog	puppy	FSP	Kingfishers	2017
2018-04-21	dog	adult	FSP	Leopards	2017
2018-04-21	dog	puppy	FSP	Bufallo	2017
2018-04-21	dog	adult	FSP	Giraffes	2017
2018-04-21	dog	adult	FSP	Kudus	2017
2018-04-21	dog	adult	FSP	Zebra	2017
2018-04-21	dog	puppy	FSP	Kingfishers	2017
2018-04-21	dog	puppy	FSP	Bufallo	2017
2018-04-21	dog	adult	FSP	Lions	2017
2018-04-21	dog	adult	FSP	Zebra	2017
2018-04-21	dog	adult	FSP	Giraffes	2017
2018-04-21	dog	adult	FSP	Leopards	2017
2018-04-21	dog	adult	FSP	Wildebeest	2017
2018-04-21	dog	adult	FSP	Kingfishers	2017
2018-04-21	dog	adult	FSP	Zebra	2017
2018-04-21	dog	adult	FSP	Bufallo	2017
2018-04-21	dog	adult	FSP	Lions	2017
2018-04-21	dog	adult	FSP	Giraffes	2017
2018-04-21	dog	adult	FSP	Cobras	2017
2018-04-21	dog	adult	FSP	Zebra	2017
2018-04-21	dog	adult	FSP	Rhinos	2017
2018-04-21	dog	adult	FSP	Eland	2017
2018-04-21	dog	adult	FSP	Cobras	2017
2018-04-21	dog	adult	FSP	Wildebeest	2017
2018-04-21	dog	adult	FSP	Kingfishers	2017
2018-04-21	dog	adult	FSP	Lions	2017
2018-04-21	dog	adult	FSP	Zebra	2017
2018-04-21	dog	adult	FSP	Eland	2017
2018-04-21	dog	puppy	FSP	Cobras	2017
2018-04-21	dog	adult	FSP	Rhinos	2017
2018-04-21	dog	adult	FSP	Bufallo	2017
2018-04-21	dog	adult	FSP	Lions	2017
2018-04-21	dog	adult	FSP	Kingfishers	2017
2018-04-21	dog	adult	FSP	Leopards	2017
2018-04-21	dog	adult	FSP	Rhinos	2017
2018-04-21	dog	adult	FSP	Cobras	2017
2018-04-21	dog	puppy	FSP	Lions	2017
2018-04-21	dog	adult	FSP	Wildebeest	2017
2018-04-21	dog	adult	FSP	Zebra	2017
2018-04-21	dog	adult	FSP	Hippos	2017
2018-04-21	dog	adult	FSP	Kingfishers	2017
2018-04-21	dog	adult	FSP	Cobras	2017
2018-04-21	dog	adult	FSP	Eland	2017
2018-04-21	dog	adult	FSP	Rhinos	2017
2018-04-21	dog	adult	FSP	Zebra	2017
2018-04-21	dog	adult	FSP	Lions	2017
2018-04-21	dog	adult	FSP	Bufallo	2017
2018-04-21	dog	adult	FSP	Cobras	2017
2018-04-21	dog	adult	FSP	Leopards	2017
2018-04-21	dog	adult	FSP	Eland	2017
2018-04-21	dog	adult	FSP	Cobras	2017
2018-04-21	dog	adult	FSP	Lions	2017
2018-04-21	dog	adult	FSP	Bufallo	2017
2018-04-21	dog	adult	FSP	Eland	2017
2018-04-21	dog	adult	FSP	Cobras	2017
2018-04-21	dog	adult	FSP	Kudus	2017
2018-04-21	dog	adult	FSP	Wildebeest	2017
2018-04-21	dog	adult	FSP	Zebra	2017
2018-04-21	dog	adult	FSP	Kingfishers	2017
2018-04-21	dog	adult	FSP	Cobras	2017
2018-04-21	dog	adult	FSP	Lions	2017
2018-04-21	dog	adult	FSP	Bufallo	2017
2018-04-21	dog	adult	FSP	Zebra	2017
2018-04-21	dog	adult	FSP	Kingfishers	2017
2018-04-21	dog	adult	FSP	Wildebeest	2017
2018-04-21	dog	adult	FSP	Lions	2017
2018-04-21	dog	adult	FSP	Eland	2017
2018-04-21	dog	adult	FSP	Giraffes	2017
2018-04-21	dog	adult	FSP	Cobras	2017
2018-04-21	dog	adult	FSP	Leopards	2017
2018-04-21	dog	adult	FSP	Rhinos	2017
2018-04-21	dog	adult	FSP	Bufallo	2017
2018-04-21	dog	adult	FSP	Zebra	2017
2018-04-21	dog	adult	FSP	Kingfishers	2017
2018-04-21	dog	adult	FSP	Hippos	2017
2018-04-21	dog	adult	FSP	Lions	2017
2018-04-21	dog	adult	FSP	Eland	2017
2018-04-21	dog	puppy	FSP	Kingfishers	2017
2018-04-21	dog	adult	FSP	Zebra	2017
2018-04-21	dog	puppy	FSP	Kudus	2017
2018-04-21	dog	puppy	FSP	Bufallo	2017
2018-04-21	dog	adult	FSP	Wildebeest	2017
2018-04-21	dog	adult	FSP	Cobras	2017
2018-04-21	dog	adult	FSP	Lions	2017
2018-04-21	dog	adult	FSP	Hippos	2017
2018-04-21	dog	adult	FSP	Eland	2017
2018-04-21	dog	adult	FSP	Giraffes	2017
2018-04-21	dog	adult	FSP	Zebra	2017
2018-04-21	dog	adult	FSP	Hippos	2017
2018-04-21	dog	adult	FSP	Leopards	2017
2018-04-21	dog	adult	FSP	Bufallo	2017
2018-04-21	dog	adult	FSP	Kingfishers	2017
2018-04-21	dog	adult	FSP	Zebra	2017
2018-04-21	dog	adult	FSP	Lions	2017
2018-04-21	dog	adult	FSP	Giraffes	2017
2018-04-21	dog	adult	FSP	Kudus	2017
2018-04-21	dog	adult	FSP	Zebra	2017
2018-04-21	dog	adult	FSP	Kingfishers	2017
2018-04-21	dog	adult	FSP	Eland	2017
2018-04-21	dog	puppy	FSP	Cobras	2017
2018-04-21	dog	adult	FSP	Giraffes	2017
2018-04-21	dog	adult	FSP	Wildebeest	2017
2018-04-21	dog	adult	FSP	Zebra	2017
2018-04-21	dog	puppy	FSP	Cobras	2017
2018-04-21	dog	puppy	FSP	Kingfishers	2017
2018-04-21	dog	adult	FSP	Leopards	2017
2018-04-21	dog	adult	FSP	Lions	2017
2018-04-21	dog	adult	FSP	Wildebeest	2017
2018-04-21	dog	puppy	FSP	Cobras	2017
2018-04-21	dog	adult	FSP	Zebra	2017
2018-04-21	dog	adult	FSP	Leopards	2017
2018-04-21	dog	puppy	FSP	Cobras	2017
2018-04-21	dog	adult	FSP	Giraffes	2017
2018-04-21	dog	adult	FSP	Lions	2017
2018-04-21	dog	adult	FSP	Eland	2017
2018-04-21	dog	puppy	FSP	Cobras	2017
2018-04-21	dog	adult	FSP	Kingfishers	2017
2018-04-21	dog	adult	FSP	Lions	2017
2018-04-21	dog	adult	FSP	Zebra	2017
2018-04-21	dog	adult	FSP	Eland	2017
2018-04-21	dog	adult	FSP	Giraffes	2017
2018-04-21	dog	adult	FSP	Lions	2017
2018-04-21	dog	adult	FSP	Zebra	2017
2018-04-21	dog	adult	FSP	Kingfishers	2017
2018-04-21	dog	adult	FSP	Crocodiles	2017
2018-04-21	dog	adult	FSP	Lions	2017
2018-04-21	dog	adult	FSP	Leopards	2017
2018-04-21	dog	adult	FSP	Zebra	2017
2018-04-21	dog	adult	FSP	Cobras	2017
2018-04-21	dog	adult	FSP	Kudus	2017
2018-04-21	dog	adult	FSP	Lions	2017
2018-04-21	dog	adult	FSP	Zebra	2017
2018-04-21	dog	puppy	FSP	Giraffes	2017
2018-04-21	dog	puppy	FSP	Kudus	2017
2018-04-21	dog	adult	FSP	Kingfishers	2017
2018-04-21	dog	adult	FSP	Cobras	2017
2018-04-21	dog	adult	FSP	Lions	2017
2018-04-21	dog	adult	FSP	Eland	2017
2018-04-21	dog	adult	FSP	Zebra	2017
2018-04-21	dog	adult	FSP	Wildebeest	2017
2018-04-21	dog	puppy	FSP	Giraffes	2017
2018-04-21	dog	adult	FSP	Kingfishers	2017
2018-04-21	dog	adult	FSP	Cobras	2017
2018-04-21	dog	adult	FSP	Crocodiles	2017
2018-04-21	dog	adult	FSP	Eland	2017
2018-04-21	dog	adult	FSP	Lions	2017
2018-04-21	dog	adult	FSP	Bufallo	2017
2018-04-21	dog	adult	FSP	Zebra	2017
2018-04-21	dog	puppy	FSP	Cobras	2017
2018-04-21	dog	adult	FSP	Kudus	2017
2018-04-21	dog	adult	FSP	Giraffes	2017
2018-04-21	dog	adult	FSP	Hippos	2017
2018-04-21	dog	adult	FSP	Bufallo	2017
2018-04-21	dog	adult	FSP	Zebra	2017
2018-04-21	dog	adult	FSP	Cobras	2017
2018-04-21	dog	adult	FSP	Lions	2017
2018-04-21	dog	puppy	FSP	Kingfishers	2017
2018-04-21	dog	adult	FSP	Zebra	2017
2018-04-21	dog	adult	FSP	Bufallo	2017
2018-04-21	dog	adult	FSP	Kudus	2017
2018-04-21	dog	adult	FSP	Eland	2017
2018-04-21	dog	adult	FSP	Giraffes	2017
2018-04-21	dog	adult	FSP	Zebra	2017
2018-04-21	dog	adult	FSP	Lions	2017
2018-04-21	dog	adult	FSP	Hippos	2017
2018-04-21	dog	adult	FSP	Eland	2017
2018-04-21	dog	adult	FSP	Bufallo	2017
2018-04-21	dog	adult	FSP	Kudus	2017
2018-04-21	dog	adult	FSP	Wildebeest	2017
2018-04-21	dog	adult	FSP	Cobras	2017
2018-04-21	dog	puppy	FSP	Giraffes	2017
2018-04-21	dog	adult	FSP	Zebra	2017
2018-04-21	dog	adult	FSP	Eland	2017
2018-04-21	dog	adult	FSP	Lions	2017
2018-04-21	dog	adult	FSP	Bufallo	2017
2018-04-21	dog	adult	FSP	Wildebeest	2017
2018-04-21	dog	adult	FSP	Zebra	2017
2018-04-21	dog	adult	FSP	Eland	2017
2018-04-21	dog	adult	FSP	Lions	2017
2018-04-21	dog	adult	FSP	Crocodiles	2017
2018-04-21	dog	adult	FSP	Cobras	2017
2018-04-21	dog	adult	FSP	Bufallo	2017
2018-04-21	dog	adult	FSP	Kudus	2017
2018-04-21	dog	adult	FSP	Hippos	2017
2018-04-21	dog	adult	FSP	Cobras	2017
2018-04-21	dog	adult	FSP	Kingfishers	2017
2018-04-21	dog	adult	FSP	Hippos	2017
2018-04-21	dog	adult	FSP	Zebra	2017
2018-04-21	dog	adult	FSP	Leopards	2017
2018-04-21	dog	adult	FSP	Crocodiles	2017
2018-04-21	dog	adult	FSP	Cobras	2017
2018-04-21	dog	adult	FSP	Eland	2017
2018-04-21	dog	adult	FSP	Kudus	2017
2018-04-21	dog	adult	FSP	Hippos	2017
2018-04-21	dog	adult	FSP	Bufallo	2017
2018-04-21	dog	adult	FSP	Wildebeest	2017
2018-04-21	dog	adult	FSP	Zebra	2017
2018-04-21	dog	adult	FSP	Cobras	2017
2018-04-21	dog	adult	FSP	Kingfishers	2017
2018-04-21	dog	adult	FSP	Leopards	2017
2018-04-21	dog	adult	FSP	Lions	2017
2018-04-21	dog	adult	FSP	Zebra	2017
2018-04-21	dog	adult	FSP	Bufallo	2017
2018-04-21	dog	adult	FSP	Hippos	2017
2018-04-21	dog	adult	FSP	Cobras	2017
2018-04-21	dog	adult	FSP	Kudus	2017
2018-04-21	dog	adult	FSP	Wildebeest	2017
2018-04-21	dog	adult	FSP	Giraffes	2017
2018-04-21	dog	adult	FSP	Eland	2017
2018-04-21	dog	adult	FSP	Lions	2017
2018-04-21	dog	adult	FSP	Zebra	2017
2018-04-21	dog	puppy	FSP	Bufallo	2017
2018-04-21	dog	adult	FSP	Cobras	2017
2018-04-21	dog	adult	FSP	Wildebeest	2017
2018-04-21	dog	adult	FSP	Lions	2017
2018-04-21	dog	adult	FSP	Giraffes	2017
2018-04-21	dog	adult	FSP	Eland	2017
2018-04-21	dog	adult	FSP	Kingfishers	2017
2018-04-21	dog	adult	FSP	Zebra	2017
2018-04-21	dog	puppy	FSP	Kudus	2017
2018-04-21	dog	puppy	FSP	Kingfishers	2017
2018-04-21	dog	adult	FSP	Lions	2017
2018-04-21	dog	adult	FSP	Wildebeest	2017
2018-04-21	dog	puppy	FSP	Eland	2017
2018-04-21	dog	adult	FSP	Zebra	2017
2018-04-21	dog	adult	FSP	Bufallo	2017
2018-04-21	dog	adult	FSP	Giraffes	2017
2018-04-21	dog	adult	FSP	Wildebeest	2017
2018-04-21	dog	adult	FSP	Zebra	2017
2018-04-21	dog	adult	FSP	Bufallo	2017
2018-04-21	dog	adult	FSP	Eland	2017
2018-04-21	dog	puppy	FSP	Lions	2017
2018-04-21	dog	puppy	FSP	Leopards	2017
2018-04-21	dog	adult	FSP	Kingfishers	2017
2018-04-21	dog	puppy	FSP	Lions	2017
2018-04-21	dog	adult	FSP	Giraffes	2017
2018-04-21	dog	adult	FSP	Bufallo	2017
2018-04-21	dog	adult	FSP	Zebra	2017
2018-04-21	dog	puppy	FSP	Lions	2017
2018-04-21	dog	adult	FSP	Cobras	2017
2018-04-21	dog	puppy	FSP	Leopards	2017
2018-04-21	dog	adult	FSP	Hippos	2017
2018-04-21	dog	adult	FSP	Wildebeest	2017
2018-04-21	dog	adult	FSP	Zebra	2017
2018-04-21	dog	adult	FSP	Cobras	2017
2018-04-21	dog	puppy	FSP	Giraffes	2017
2018-04-21	dog	adult	FSP	Lions	2017
2018-04-21	dog	adult	FSP	Hippos	2017
2018-04-21	dog	adult	FSP	Zebra	2017
2018-04-21	dog	adult	FSP	Giraffes	2017
2018-04-21	dog	puppy	FSP	Leopards	2017
2018-04-21	dog	adult	FSP	Crocodiles	2017
2018-04-21	dog	adult	FSP	Rhinos	2017
2018-04-21	dog	adult	FSP	Cobras	2017
2018-04-21	dog	adult	FSP	Kudus	2017
2018-04-21	dog	puppy	FSP	Lions	2017
2018-04-21	dog	adult	FSP	Wildebeest	2017
2018-04-21	dog	adult	FSP	Cobras	2017
2018-04-21	dog	adult	FSP	Rhinos	2017
2018-04-21	dog	adult	FSP	Zebra	2017
2018-04-21	dog	adult	FSP	Giraffes	2017
2018-04-21	dog	adult	FSP	Crocodiles	2017
2018-04-21	dog	adult	FSP	Cobras	2017
2018-04-21	dog	adult	FSP	Zebra	2017
2018-04-21	dog	adult	FSP	Cobras	2017
2018-04-21	dog	adult	FSP	Hippos	2017
2018-04-21	dog	adult	FSP	Bufallo	2017
2018-04-21	dog	adult	FSP	Kingfishers	2017
2018-04-21	dog	adult	FSP	Cobras	2017
2018-04-21	dog	adult	FSP	Zebra	2017
2018-04-21	dog	adult	FSP	Kudus	2017
2018-04-21	dog	adult	FSP	Bufallo	2017
2018-04-21	dog	adult	FSP	Hippos	2017
2018-04-21	dog	adult	FSP	Cobras	2017
2018-04-21	dog	adult	FSP	Crocodiles	2017
2018-04-21	dog	adult	FSP	Hippos	2017
2018-04-21	dog	adult	FSP	Zebra	2017
2018-04-21	dog	adult	FSP	Kudus	2017
2018-04-21	dog	adult	FSP	Wildebeest	2017
2018-04-21	dog	adult	FSP	Bufallo	2017
2018-04-21	dog	puppy	FSP	Kudus	2017
2018-04-21	dog	adult	FSP	Hippos	2017
2018-04-21	dog	adult	FSP	Kingfishers	2017
2018-04-21	dog	adult	FSP	Zebra	2017
2018-04-21	dog	adult	FSP	Lions	2017
2018-04-21	dog	adult	FSP	Crocodiles	2017
2018-04-21	dog	adult	FSP	Elephants	2017
2018-04-21	dog	adult	FSP	Cobras	2017
2018-04-21	dog	adult	FSP	Lions	2017
2018-04-21	dog	adult	FSP	Kingfishers	2017
2018-04-21	dog	adult	FSP	Kudus	2017
2018-04-21	dog	adult	FSP	Zebra	2017
2018-04-21	dog	adult	FSP	Wildebeest	2017
2018-04-21	dog	adult	FSP	Rhinos	2017
2018-04-21	dog	puppy	FSP	Kingfishers	2017
2018-04-21	dog	adult	FSP	Cobras	2017
2018-04-21	dog	adult	FSP	Zebra	2017
2018-04-21	dog	adult	FSP	Giraffes	2017
2018-04-21	dog	adult	FSP	Cobras	2017
2018-04-21	dog	puppy	FSP	Kudus	2017
2018-04-21	dog	adult	FSP	Crocodiles	2017
2018-04-21	dog	adult	FSP	Elephants	2017
2018-04-21	dog	adult	FSP	Wildebeest	2017
2018-04-21	dog	adult	FSP	Kingfishers	2017
2018-04-21	dog	adult	FSP	Zebra	2017
2018-04-21	dog	adult	FSP	Lions	2017
2018-04-21	dog	adult	FSP	Cobras	2017
[truncated: 65,136 more rows]
