# Supplementary material for: Using data-driven approaches to improve delivery of animal health care interventions for public health
Source: Proc Natl Acad Sci U S A. 2021 Jan 18;118(5):e2003722118. doi: 10.1073/pnas.2003722118 (PMC7865124; doi:10.1073/pnas.2003722118)
Supplement: Supplementary File [file pnas.2003722118.sd02.csv]

Zone	total_adults	total_puppies	total_adults_vacc	total_puppies_vacc	adult_coverage	overall_coverage
1-A	46	9	22	0	0.48	0.4
1-B	91	9	27	0	0.3	0.27
1-D	61	7	46	6	0.75	0.76
1-E	26	12	25	12	0.96	0.97
1-F	31	9	17	4	0.55	0.52
1-H	58	16	28	5	0.48	0.45
1-I	39	8	9	5	0.23	0.3
1-J	63	0	16	0	0.25	0.25
1-K	57	6	34	3	0.6	0.59
10-A	24	0	3	0	0.12	0.12
10-D	49	11	41	6	0.84	0.78
10-G	37	18	30	19	0.81	0.89
10-H	78	3	50	1	0.64	0.63
11-A	67	13	35	5	0.52	0.5
11-B	30	8	17	0	0.57	0.45
11-C	22	10	7	9	0.32	0.5
11-D	40	7	9	2	0.22	0.23
13-A	27	0	24	0	0.89	0.89
13-B	59	12	39	12	0.66	0.72
13-E	59	7	53	3	0.9	0.85
9-B	37	5	27	1	0.73	0.67
9-D	32	4	17	0	0.53	0.47
9-E	54	5	44	5	0.81	0.83
9-F	47	4	41	2	0.87	0.84
9-I	49	1	37	0	0.76	0.74
9-J	27	0	20	0	0.74	0.74
9-K	29	6	26	6	0.9	0.91
9-N	26	8	21	3	0.81	0.71
11-F	69	22	45	16	0.65	0.67
11-G	27	4	23	4	0.85	0.87
13-D	90	16	51	3	0.57	0.51
14-A	96	44	73	44	0.76	0.84
14-D	94	5	51	5	0.54	0.57
14-E	7	5	4	0	0.57	0.33
14-F	42	19	39	15	0.93	0.89
16-A	45	5	28	5	0.62	0.66
16-B	99	29	84	26	0.85	0.86
16-C	79	18	49	10	0.62	0.61
17-A	85	32	50	18	0.59	0.58
17-B	50	6	24	0	0.48	0.43
17E	57	18	47	12	0.82	0.79
17F	78	35	70	28	0.9	0.87
19-B	9	0	8	0	0.89	0.89
19-C	6	0	5	0	0.83	0.83
24-E	36	31	9	11	0.25	0.3
24-G	23	3	13	2	0.57	0.58
24-J	58	12	50	7	0.86	0.81
24-L	89	14	74	7	0.83	0.79
24-M	97	33	90	32	0.93	0.94
24-N	60	25	50	15	0.83	0.76
24-O	67	17	46	14	0.69	0.71
24B	42	10	40	2	0.95	0.81
3-H	91	13	78	12	0.86	0.87
4-B	61	18	23	0	0.38	0.29
4-E	34	0	24	0	0.71	0.71
4-I	71	37	35	17	0.49	0.48
4-K	31	5	25	4	0.81	0.81
4-M	55	7	41	6	0.75	0.76
4-O	32	9	30	9	0.94	0.95
12-A	110	38	85	30	0.77	0.78
12-C	17	0	11	0	0.65	0.65
2-A	82	3	56	2	0.68	0.68
2-B	86	14	60	8	0.7	0.68
2-C	48	6	31	2	0.65	0.61
2-D	72	13	59	12	0.82	0.84
2-E	39	12	21	12	0.54	0.65
2-F	61	18	29	16	0.48	0.57
2-G	80	25	50	22	0.62	0.69
2-I	99	9	66	5	0.67	0.66
2-J	58	7	45	7	0.78	0.8
2-L	56	8	16	1	0.29	0.27
2-M	45	13	0	0	0	0
3-A	85	9	61	2	0.72	0.67
3-B	158	37	126	22	0.8	0.76
3-E	27	4	18	4	0.67	0.71
5-A	68	9	57	9	0.84	0.86
5-B	83	26	66	16	0.8	0.75
5-C	79	17	50	8	0.63	0.6
5-D	58	5	39	5	0.67	0.7
6-B	58	7	48	6	0.83	0.83
6-C	17	0	17	0	1	1
7-A	54	21	31	11	0.57	0.56
7-B	65	34	59	27	0.91	0.87
7-C	99	26	84	26	0.85	0.88
7-D	105	32	88	32	0.84	0.88
8-C	158	17	71	2	0.45	0.42
8-D	58	11	37	5	0.64	0.61
20-B	38	6	10	0	0.26	0.23
20-D	71	29	65	26	0.92	0.91
20-E	64	19	44	17	0.69	0.73
21-A	120	18	115	18	0.96	0.96
21-C	77	10	59	8	0.77	0.77
21-D	47	10	35	0	0.74	0.61
22-B	54	22	45	22	0.83	0.88
22-C	59	5	47	1	0.8	0.75
22-N	73	13	7	0	0.1	0.08
22-O	56	24	48	3	0.86	0.64
23-A	100	32	54	10	0.54	0.48
23-D	42	8	26	8	0.62	0.68
23-E	49	12	19	1	0.39	0.33
23-F	91	27	80	3	0.88	0.7
23-H	61	20	50	16	0.82	0.81
23-I	116	32	99	20	0.85	0.8
23-K	59	22	48	8	0.81	0.69
23-L	73	12	47	12	0.64	0.69
24-C	23	2	6	2	0.26	0.32
24-Q	53	9	13	0	0.25	0.21
24-T	132	39	32	3	0.24	0.2
25-B	35	11	20	11	0.57	0.67
25-C	12	0	12	0	1	1
25-D	50	8	28	6	0.56	0.59
25-E	62	10	29	0	0.47	0.4
25-I	59	11	22	0	0.37	0.31
