# Supplementary material for: Using data-driven approaches to improve delivery of animal health care interventions for public health
Source: Proc Natl Acad Sci U S A. 2021 Jan 18;118(5):e2003722118. doi: 10.1073/pnas.2003722118 (PMC7865124; doi:10.1073/pnas.2003722118)
Supplement: Supplementary File [file pnas.2003722118.sd03.csv]

Zone	total_adults	total_puppies	total_adults_vacc	total_puppies_vacc	adult_coverage	puppy_coverage	overall_coverage
1-C1	44	8	23	2	0.52	0.25	0.48
1-E1	47	27	34	15	0.72	0.56	0.66
1-H1	71	33	60	32	0.85	0.97	0.88
1-I1	52	57	43	48	0.83	0.84	0.83
1-L1	66	5	46	5	0.7	1	0.72
10-C1	57	10	54	4	0.95	0.4	0.87
10-D1	84	5	60	2	0.71	0.4	0.7
10-F1	57	4	40	0	0.7	0	0.66
10-G1	56	13	36	0	0.64	0	0.52
11-A1	97	10	73	7	0.75	0.7	0.75
11-D1	109	22	99	8	0.91	0.36	0.82
11-F2	49	18	26	0	0.53	0	0.39
11-G2	84	28	54	5	0.64	0.18	0.53
12-A3	111	23	104	23	0.94	1	0.95
13-A1	90	14	55	10	0.61	0.71	0.62
13-C1	71	2	55	2	0.77	1	0.78
13-F1	64	15	64	15	1	1	1
14-B2	73	9	68	0	0.93	0	0.83
14-E2	15	4	11	4	0.73	1	0.79
14-F2	40	5	30	3	0.75	0.6	0.73
14-G2	35	7	24	0	0.69	0	0.57
16-B2	93	22	84	18	0.9	0.82	0.89
16-C2	59	18	32	6	0.54	0.33	0.49
17-A2	64	14	59	5	0.92	0.36	0.82
17F2	60	5	38	0	0.63	0	0.58
19-D2	89	8	85	8	0.96	1	0.96
2-D3	56	15	46	13	0.82	0.87	0.83
2-F3	37	22	37	22	1	1	1
2-I3	46	19	40	18	0.87	0.95	0.89
2-J3	67	9	40	9	0.6	1	0.64
2-L3	38	14	31	6	0.82	0.43	0.71
20-D4	81	20	71	12	0.88	0.6	0.82
21-C4	92	14	75	7	0.82	0.5	0.77
21-D4	58	22	51	19	0.88	0.86	0.88
22-C4	89	34	84	20	0.94	0.59	0.85
22-D4	48	18	45	18	0.94	1	0.95
22-H4	40	9	40	9	1	1	1
22-N4	31	5	24	3	0.77	0.6	0.75
23-D4	32	0	23	0	0.72	NaN	0.72
23-F4	85	17	66	5	0.78	0.29	0.7
23-I4	58	5	54	0	0.93	0	0.86
23-L4	132	22	132	22	1	1	1
24-C2	30	3	17	0	0.57	0	0.52
24-G2	16	12	11	7	0.69	0.58	0.64
24-I2	32	9	29	5	0.91	0.56	0.83
24-J2	83	16	71	10	0.86	0.62	0.82
24-K2	88	10	88	10	1	1	1
24-M2	42	12	37	12	0.88	1	0.91
24-N2	119	32	105	20	0.88	0.62	0.83
24-Q4	56	0	41	0	0.73	NaN	0.73
24-S4	123	0	103	0	0.84	NaN	0.84
25-A4	62	0	33	0	0.53	NaN	0.53
25-B4	36	6	28	1	0.78	0.17	0.69
25-C4	17	0	9	0	0.53	NaN	0.53
25-E4	35	0	31	0	0.89	NaN	0.89
25-F4	73	0	64	0	0.88	NaN	0.88
25-H4	62	0	26	0	0.42	NaN	0.42
4-F2	64	14	50	8	0.78	0.57	0.74
4-G2	22	10	17	10	0.77	1	0.84
4-I2	32	9	23	9	0.72	1	0.78
4-J2	73	12	53	0	0.73	0	0.62
4-K2	64	15	32	8	0.5	0.53	0.51
4-L2	65	18	53	7	0.82	0.39	0.72
4-O2	88	9	55	0	0.62	0	0.57
5-A3	54	10	53	10	0.98	1	0.98
5-C3	72	37	70	22	0.97	0.59	0.84
6-C3	103	40	95	32	0.92	0.8	0.89
6-D3	127	62	116	37	0.91	0.6	0.81
7-A3	80	32	78	29	0.98	0.91	0.96
7-B3	72	20	69	20	0.96	1	0.97
8-A3	89	10	76	10	0.85	1	0.87
8-D3	79	5	67	5	0.85	1	0.86
9-A1	50	6	39	0	0.78	0	0.7
9-D1	82	21	78	20	0.95	0.95	0.95
9-E1	73	19	63	11	0.86	0.58	0.8
9-F1	65	25	63	25	0.97	1	0.98
9-G1	72	23	71	16	0.99	0.7	0.92
9-J1	67	12	63	5	0.94	0.42	0.86
9-N1	84	22	68	16	0.81	0.73	0.79
