# Supplementary material for: Using data-driven approaches to improve delivery of animal health care interventions for public health
Source: Proc Natl Acad Sci U S A. 2021 Jan 18;118(5):e2003722118. doi: 10.1073/pnas.2003722118 (PMC7865124; doi:10.1073/pnas.2003722118)
Supplement: Supplementary File [file pnas.2003722118.sd04.csv]

Name	pop	pov200	poor_coverage	housedens	pov4	pop4	dist2spb	dist4	fclass	Descriptio	lc1	overall_coverage	overall_cov_cat
1-A1	7.70278134223503	0.430981872240043	1	Low	4	1	0.44096210121332	2	residential	Housing category 5	Cropland	0.4	<0.6
1-B1	8.44544451547741	0.426969306446365	1	Low	4	1	0.97150958966265	4	residential	Housing category 5	Settlement	0.27	<0.6
1-C1	14.6657014487474	0.452855419790423	NA	Low	4	1	0.139208132615274	1	residential	Housing category 5	Settlement	NA	NA
1-D1	16.6205421394832	0.32998563340216	0	Low	3	2	0.797194278554865	3	residential	Housing category 5	Settlement	0.76	>0.7
1-E1	8.05535647305546	0.340942577983058	0	Low	3	1	0.34499324280659	1	residential	Housing category 5	Cropland	0.97	>0.7
1-F1	47.8862881317643	0.275268832842509	0	Medium	3	3	0.555613164044631	2	residential	Housing category 2	Settlement	0.52	<0.6
1-G1	93.4334968306811	0.216429525329953	NA	High	2	4	0.302516168992372	1	residential	Housing category 1	Settlement	NA	NA
1-H1	74.8665854326993	0.256340919370237	1	Medium	2	3	0.358457895346261	1	residential	Housing category 2	Settlement	0.45	<0.6
1-I1	108.454753358598	0.247071876190603	1	High	2	4	0.340901138984451	1	residential	Housing category 1	Settlement	0.3	<0.6
1-J1	25.5877636857087	0.246448561887849	1	Low	2	2	1.04284804594127	4	residential	Agriculture/open space	Cropland	0.25	<0.6
9-A1	80.1137546530833	0.221844663543086	NA	Low	2	3	0.455146590850308	2	residential	Housing category 5	Settlement	NA	NA
10-A1	7.71393436172949	0.25683497150517	1	Low	2	1	1.3001685099841	4	residential	Agriculture/open space	Cropland	0.12	<0.6
10-B1	192.564025282398	0.260339208551355	NA	Medium	3	4	0.54768624874402	2	residential	Housing category 2	Settlement	NA	NA
10-D1	128.233343575487	0.223944704583351	0	Medium	2	4	0.276182066421783	1	residential	Housing category 2	Settlement	0.78	>0.7
10-E1	9.10054341718186	0.317067221368207	NA	Low	3	1	0.9318826818039	4	forest	Agriculture/open space	Forestland	NA	NA
11-A1	16.9307900459049	0.19626103291067	0	Low	1	2	0.952996711974038	4	residential	Housing category 5	Settlement	0.5	<0.6
11-B1	6.17561617230457	0.211121984039034	1	Low	2	1	1.23311614069825	4	forest	Agriculture/open space	Forestland	0.45	<0.6
11-J1	19.5615672808866	0.191832282013363	NA	Low	1	2	1.19291634233143	4	residential	Housing category 5	Settlement	NA	NA
11-C1	45.1980004023874	0.209220874200173	0	Low	2	3	0.819544553505891	3	residential	Housing category 5	Settlement	0.5	<0.6
13-A1	27.5977872390448	0.183867317113916	0	Low	1	2	0.832250230757278	3	residential	Housing category 5	Settlement	0.89	>0.7
13-B1	80.2187513566211	0.183316491544247	0	Medium	1	3	0.137114467249825	1	residential	Housing category 2	Settlement	0.72	>0.7
13-C1	44.6934466683413	0.193533558337415	NA	Low	1	3	0.960650324241206	4	residential	Housing category 5	Settlement	NA	NA
10-F1	24.4928997318031	0.214007524110503	NA	Low	2	2	0.70017989315605	3	residential	Housing category 5	Cropland	NA	NA
9-E1	193.286604013195	0.204358345932431	0	High	1	4	0.363294593787394	1	residential	Housing category 1	Settlement	0.83	>0.7
9-B1	129.465139106402	0.207604149977366	0	High	2	4	0.426835381187613	2	residential	Housing category 1	Settlement	0.67	0.6-0.7
9-C1	170.552485253906	0.211351302829949	NA	High	2	4	0.419791459760896	2	residential	Housing category 1	Settlement	NA	NA
9-D1	90.6577248978148	0.217994315008963	1	High	2	3	0.259052425620617	1	residential	Housing category 1	Settlement	0.47	<0.6
1-K1	67.2321369275139	0.199440839424939	0	High	1	3	0.622472677228649	3	residential	Housing category 1	Settlement	0.59	<0.6
1-L1	46.5649618888238	0.227756423609597	NA	Low	2	3	0.569543359736949	2	residential	Housing category 5	Settlement	NA	NA
9-F1	71.5389232975219	0.215418419530315	0	High	2	3	0.458810621929889	2	residential	Housing category 1	Settlement	0.84	>0.7
9-G1	195.391075511888	0.196504735029661	NA	High	1	4	0.304735532497522	1	residential	Housing category 1	Settlement	NA	NA
9-H1	252.168882751465	0.187959350207273	NA	High	1	4	0.391426820172799	1	residential	Housing category 1	Settlement	NA	NA
9-I1	259.285351813286	0.18396270275116	0	High	1	4	0.396388610238385	1	residential	Housing category 1	Settlement	0.74	>0.7
9-J1	152.334390261886	0.196027547121048	0	High	1	4	0.18776067722661	1	residential	Housing category 1	Settlement	0.74	>0.7
10-G1	90.7025413253896	0.190726873121764	0	Medium	1	3	0.51725329104608	2	residential	Housing category 2	Settlement	0.89	>0.7
9-K1	155.671654916772	0.189322710037231	0	High	1	4	0.285092325047226	1	residential	Housing category 1	Settlement	0.91	>0.7
9-L1	151.235428612049	0.180977523326874	NA	High	1	4	0.296329686863601	1	residential	Housing category 1	Settlement	NA	NA
9-M1	111.638171609373	0.212023389339447	NA	High	2	4	0.571805306843056	2	residential	Housing category 1	Settlement	NA	NA
9-N1	38.3951618922778	0.210360288619995	0	Medium	2	2	0.391134376772775	1	residential	Housing category 2	Settlement	0.71	>0.7
11-E1	11.4816163001296	0.210334671297293	NA	Low	2	1	0.569943130651807	2	residential	Housing category 5	Settlement	NA	NA
9-P1	17.7126013979155	0.225544429839926	NA	Low	2	2	0.77396271092197	3	farm	Agriculture/open space	Cropland	NA	NA
10-C1	146.373460266705	0.263514427884111	NA	Medium	3	4	0.443730370827726	2	residential	Housing category 2	Settlement	NA	NA
10-H1	107.689475949699	0.233588315546513	0	Medium	2	4	0.238760647969963	1	residential	Housing category 2	Settlement	0.63	0.6-0.7
11-D1	35.2077729584873	0.220927038435209	1	Medium	2	2	0.755148409784357	3	residential	Housing category 4	Settlement	0.23	<0.6
13-E1	207.653064295798	0.184925837176187	0	High	1	4	0.330151183766512	1	residential	Housing category 1	Settlement	0.85	>0.7
13-F1	87.8754306682706	0.19335407870156399	NA	High	1	3	0.3944366963495	1	residential	Housing category 1	Settlement	NA	NA
8-B1	29.1439310559453	0.226394181901758	NA	Low	2	2	0.608759938349559	3	residential	Agriculture/open space	Cropland	NA	NA
3-E2	18.549211979684	0.521036513014818	NA	Low	4	2	0.48106199613879	2	farm	Agriculture/open space	Cropland	NA	NA
17-B2	9.49513078027672	0.388443427408735	1	Low	3	1	0.485549879191144	2	residential	Housing category 3	Settlement	0.43	<0.6
4-A2	17.5326454718076	0.448796211645521	NA	Medium	4	2	0.964200820017286	4	residential	Housing category 2	Settlement	NA	NA
11-F2	79.8613185298453	0.208920945355922	0	Medium	2	3	0.588744983609438	2	residential	Housing category 2	Settlement	0.67	0.6-0.7
13-D2	22.3004232501984	0.196223832907215	0	Low	1	2	0.605113627597005	3	residential	Housing category 5	Settlement	0.51	<0.6
11-G2	49.9943225597032	0.305442149732627	0	Medium	3	3	0.353321613452856	1	residential	Housing category 2	Settlement	0.87	>0.7
17-A2	30.1657540027002	0.287084140814841	0	Medium	3	2	0.673039886121413	3	NA	Housing category 2	Settlement	0.58	<0.6
4-B2	122.04823625273	0.296589478850365	1	Medium	3	4	0.985740641381353	4	residential	Housing category 2	Settlement	0.29	<0.6
4-D2	15.544614997830701	0.260221674870909	NA	Low	3	1	0.370281295194945	1	farm	Agriculture/open space	Cropland	NA	NA
16-B2	96.8608891965135	0.169139442027815	0	Medium	1	4	0.545063818738432	2	residential	Housing category 4	Settlement	0.86	>0.7
16-C2	41.1398787190314	0.18233766498631	0	Medium	1	3	0.46433133814952	2	residential	Housing category 4	Settlement	0.61	0.6-0.7
14-A2	163.585571956854	0.173747148062732	0	Medium	1	4	0.59515199863826	2	residential	Housing category 4	Settlement	0.84	>0.7
14-B2	108.868184743295	0.221521232196753	NA	Medium	2	4	0.147685565689833	1	residential	Housing category 4	Settlement	NA	NA
14-C2	61.0460804508805	0.206786966114713	NA	Medium	1	3	0.286475774744978	1	residential	Housing category 4	Settlement	NA	NA
14-D2	72.854419426516	0.245513112380587	0	Medium	2	3	0.752481240180273	3	residential	Housing category 4	Settlement	0.57	<0.6
4-N2	137.392407480191	0.258965122699738	NA	High	3	4	0.453100209044008	2	residential	Housing category 1	Settlement	NA	NA
14-E2	29.3330344218602	0.292323223380155	1	Low	3	2	0.651578243253936	3	residential	Housing category 3	Cropland	0.33	<0.6
14-F2	46.6780408242773	0.262701289563239	0	Medium	3	3	0.699507152754088	3	residential	Housing category 2	Settlement	0.89	>0.7
14-G2	83.5806966505089	0.250726839734448	NA	High	2	3	0.229640868723711	1	residential	Housing category 1	Settlement	NA	NA
24-A2	26.1465483124636	0.181903465340535	NA	Medium	1	2	1.32131357796351	4	residential	Housing category 4	Settlement	NA	NA
24-E2	26.8350596356358	0.185785534779231	1	Low	1	2	0.925908921430558	4	forest	Agriculture/open space	Forestland	0.3	<0.6
24-L2	151.282398793083	0.20751279592514	0	Medium	2	4	0.685515466203082	3	residential	Housing category 2	Settlement	0.79	>0.7
24-H2	45.3574928681794	0.179607748985291	NA	High	1	3	0.461954212504549	2	residential	Housing category 1	Settlement	NA	NA
17-C2	27.8409370339022	0.233129709561666	NA	Medium	2	2	0.733513390689965	3	residential	Housing category 4	Settlement	NA	NA
24-N2	70.4846850328793	0.235992549015925	0	Medium	2	3	0.391095154342652	1	residential	Housing category 2	Settlement	0.76	>0.7
24-P2	24.4286084804937	0.310483233838142	NA	Medium	3	2	0.589946276623937	2	residential	Housing category 2	Settlement	NA	NA
24-M2	75.0901740228128	0.228097483515739	0	Medium	2	3	0.361895648500382	1	residential	Housing category 2	Settlement	0.94	>0.7
24-J2	77.1055065096075	0.190636177273358	0	Medium	1	3	0.347399063668137	1	residential	Housing category 2	Settlement	0.81	>0.7
24-F2	59.6275707045437	0.170129895210266	NA	Low	1	3	0.66035260440965	3	scrub	Housing category 5	Settlement	NA	NA
Polygon 1582	52.0595504941937	0.318939055833552	NA	Medium	3	3	0.458339392538792	2	residential	Housing category 2	Settlement	NA	NA
3-H2	145.04927974795	0.404471324313255	0	High	3	4	0.189086139611546	1	forest	Housing category 1	Settlement	0.87	>0.7
17E2	22.0661596931904	0.328578521098409	0	Medium	3	2	0.350793386143026	1	residential	Housing category 2	Settlement	0.79	>0.7
4-G2	81.2024267890086	0.331147756216661	NA	Medium	3	3	0.557295121419119	2	residential	Housing category 2	Settlement	NA	NA
14-H2	3.45676065275728	0.40283303846956803	NA	Low	3	1	1.40754474485886	4	nature_reserve	Agriculture/open space	Forestland	NA	NA
4-F2	42.9324515549292	0.469758868217468	NA	Medium	4	3	0.251888126465299	1	residential	Housing category 2	Settlement	NA	NA
4-O2	21.7457258760168	0.260422338699472	0	High	3	2	0.725700475976674	3	residential	Housing category 1	Settlement	0.95	>0.7
4-L2	198.52789343605	0.257552683353424	NA	High	2	4	0.464323592255396	2	residential	Housing category 1	Settlement	NA	NA
4-M2	70.0385455788179	0.441930854320526	0	High	4	3	0.331557743823054	1	residential	Housing category 1	Settlement	0.76	>0.7
4-J2	116.872341937173	0.278442225035499	NA	High	3	4	0.374936656251832	1	residential	Housing category 1	Settlement	NA	NA
4-H2	120.666783169833	0.436008430444277	NA	Medium	4	4	0.604541484812963	3	residential	Housing category 2	Settlement	NA	NA
4-K2	163.588056328864	0.402610567775933	0	High	3	4	0.435843989668251	2	residential	Housing category 1	Settlement	0.81	>0.7
24-G2	85.412911559752	0.214660201753889	0	Low	2	3	0.241178131403711	1	residential	Housing category 5	Settlement	0.58	<0.6
17F2	32.5020723754771	0.346256703138351	0	Medium	3	2	0.638554804929569	3	residential	Housing category 2	Settlement	0.87	>0.7
24-O2	34.5106408796892	0.314836971256711	0	Medium	3	2	0.830015535426644	3	residential	Housing category 2	Settlement	0.71	>0.7
4-I2	155.92392422787	0.28634637594223	1	High	3	4	0.706304108479898	3	residential	Housing category 1	Settlement	0.48	<0.6
24-K2	106.910048808695	0.18765337198553	NA	Medium	1	4	0.632836713677391	3	residential	Housing category 2	Settlement	NA	NA
19-D2	58.5041689418243	0.176322983434567	NA	Medium	1	3	0.414407934642939	2	commercial	Housing category 4	Settlement	NA	NA
24-I2	22.5611192827253	0.188106597594495	NA	Medium	1	2	0.435150134016179	2	residential	Housing category 4	Settlement	NA	NA
24-C2	10.2600646654687	0.179115106864851	NA	Low	1	1	1.23629937434649	4	residential	Housing category 5	Settlement	NA	NA
19-F2	16.4661641268149	0.433529398521455	NA	Low	4	2	0.971776130708746	4	forest	Agriculture/open space	Cropland	NA	NA
20-B2	41.1028260414873	0.192794551878619	NA	Medium	1	3	0.912209259471757	3	forest	Housing category 4	Cropland	NA	NA
2-A3	16.0648901245266	0.330121359517497	0	Low	3	1	0.710299422420358	3	residential	Housing category 5	Settlement	0.68	0.6-0.7
2-B3	17.507423788718	0.389571412987665	0	Low	3	2	0.499525260127758	2	residential	Housing category 3	Settlement	0.68	0.6-0.7
2-C3	19.9267898698753	0.442527621984482	0	Medium	4	2	1.4268011635733	4	residential	Housing category 4	Settlement	0.61	0.6-0.7
2-D3	47.897001465894	0.374803118997341	0	Medium	3	3	0.309867464144761	1	residential	Housing category 4	Settlement	0.84	>0.7
2-E3	39.8087938952854	0.385765911167503	0	Medium	3	3	0.768144113659431	3	residential	Housing category 4	Settlement	0.65	0.6-0.7
2-F3	38.8354707385006	0.460942387304924	0	Medium	4	2	0.753440387369329	3	residential	Housing category 4	Settlement	0.57	<0.6
2-G3	9.9108294774422	0.589199748680447	0	Medium	4	1	0.283938694948732	1	residential	Housing category 4	Settlement	0.69	0.6-0.7
2-H3	41.5068406601961	0.356430950238533	NA	Medium	3	3	0.921667549933744	3	residential	Housing category 4	Settlement	NA	NA
2-I3	42.0113817091098	0.350530816841934	0	Medium	3	3	0.78863149563253	3	residential	Housing category 4	Settlement	0.66	0.6-0.7
2-J3	40.020889798234	0.356546322504679	0	Medium	3	3	0.51200694279223	2	residential	Housing category 4	Settlement	0.8	>0.7
2-L3	9.15525723216047	0.47233576199104	1	Low	4	1	1.72768520319785	4	farm	Housing category 3	Cropland	0.27	<0.6
3-A3	18.8573409083298	0.547531944148395	0	Medium	4	2	0.107588908469698	1	forest	Housing category 4	Settlement	0.67	0.6-0.7
3-B3	39.2856819999785	0.415651327259136	0	Medium	3	2	0.455596504296336	2	residential	Housing category 4	Settlement	0.76	>0.7
6-C3	564.405470410482	0.132929265499115	NA	High	1	4	0.397695234305617	2	residential	Housing category 1	Settlement	NA	NA
3-C3	6.26120258008021	0.570300301888606	NA	Low	4	1	1.20852108972318	4	farm	Agriculture/open space	Cropland	NA	NA
5-B3	91.4327116012573	0.275136424813952	0	High	3	3	0.513853144549722	2	residential	Housing category 1	Settlement	0.75	>0.7
5-C3	348.804998363148	0.198415475506936	0	High	1	4	0.56172529639597	2	residential	Housing category 1	Settlement	0.6	0.6-0.7
2-O3	23.0849434531441	0.409062579496583	NA	Low	3	2	1.09640470941932	4	forest	Agriculture/open space	Cropland	NA	NA
5-A3	72.6893207438321	0.256116395816207	0	High	2	3	0.162106519057758	1	residential	Housing category 1	Settlement	0.86	>0.7
2-N3	1.97605708632459	0.459906769729003	NA	Low	4	1	2.21552123615079	4	meadow	Agriculture/open space	Cropland	NA	NA
5-D3	491.994673211812	0.151875917400633	0	High	1	4	0.748140427430827	3	residential	Housing category 1	Settlement	0.7	0.6-0.7
5-F3	32.8143378134008	0.407992737209342	NA	Low	3	2	1.43199620477191	4	farm	Agriculture/open space	Cropland	NA	NA
8-C3	20.194151216367	0.223050903563106	1	Low	2	2	0.991046686156583	4	residential	Housing category 5	Settlement	0.42	<0.6
2-M3	11.2046054990555	0.430829725809545	1	Low	4	1	1.55615583306831	4	farm	Housing category 3	Cropland	0	<0.6
7-A3	423.951251970769	0.252408157076154	0	Medium	2	4	0.472361825941482	2	residential	Housing category 2	Cropland	0.56	<0.6
3-E3	7.4680415294438	0.60177373494545	0	Low	4	1	0.274259858166787	1	residential	Housing category 3	Cropland	0.71	>0.7
6-D3	276.473449521666	0.148448079824448	NA	High	1	4	0.514903460671452	2	residential	Housing category 1	Settlement	NA	NA
7-D3	305.248299998475	0.179168462753296	0	High	1	4	0.539035341801645	2	residential	Housing category 1	Settlement	0.88	>0.7
7-B3	259.574378940474	0.22292670806249	0	High	2	4	0.11062207061156	1	residential	Housing category 1	Settlement	0.87	>0.7
6-B3	264.218533393565	0.143300073988297	0	High	1	4	0.139337714601786	1	residential	Housing category 1	Settlement	0.83	>0.7
7-C3	405.211562965718	0.191496379864522	0	High	1	4	0.449342430417824	2	residential	Housing category 1	Settlement	0.88	>0.7
6-E3	261.231208881091	0.14951102153675	NA	High	1	4	0.445877835687734	2	residential	Housing category 1	Settlement	NA	NA
8-A3	29.1798082036522	0.262885740198241	NA	Low	3	2	0.980792151304523	4	residential	Housing category 5	Settlement	NA	NA
12-A3	74.5491847430002	0.226667515059423	0	Medium	2	3	0.352202136979949	1	residential	Housing category 4	Settlement	0.78	>0.7
8-D3	20.3003413078336	0.217138796581506	0	Low	2	2	0.959377739525745	4	residential	Housing category 5	Settlement	0.61	0.6-0.7
20-D4	177.543429591966	0.20528255260154	0	Medium	1	4	0.612193700176154	3	residential	Housing category 4	Settlement	0.91	>0.7
21-A4	332.21088928691	0.251438713990725	0	High	2	4	0.376766502492387	1	residential	Housing category 1	Settlement	0.96	>0.7
21-B4	288.719762312722	0.27549235364224	NA	High	3	4	0.180382719441097	1	residential	Housing category 1	Settlement	NA	NA
21-C4	117.265634260915	0.225199020677997	0	Medium	2	4	0.523749635749757	2	residential	Housing category 4	Settlement	0.77	>0.7
21-D4	171.808758671858	0.241562119236699	0	High	2	4	0.604520459490492	3	residential	Housing category 1	Settlement	0.61	0.6-0.7
22-A4	93.3970134043917	0.490942155772989	NA	High	4	4	0.414155493945191	2	residential	Housing category 1	Settlement	NA	NA
22-B4	42.3182615529037	0.469828963279724	0	High	4	3	0.750696489634066	3	residential	Housing category 1	Settlement	0.88	>0.7
22-C4	89.0619661453335	0.518134969804022	0	High	4	3	0.753594327670357	3	residential	Housing category 1	Settlement	0.75	>0.7
22-D4	12.0401300943163	0.644486040439246	NA	Medium	4	1	0.436973910446418	2	residential	Housing category 2	Settlement	NA	NA
22-F4	13.7775271474099	0.624542474746704	NA	Medium	4	1	0.41543197297123	2	residential	Housing category 2	Settlement	NA	NA
22-I4	65.4753114185021	0.258947727388265	NA	Low	2	3	0.804079749620187	3	residential	Agriculture/open space	Forestland	NA	NA
22-G4	5.12198624008571	0.689914572052658	NA	Medium	4	1	0.795655576046595	3	residential	Housing category 2	Cropland	NA	NA
22-J4	6.75290481527274	0.744048535823822	NA	Low	4	1	2.47217212305528	4	residential	Agriculture/open space	Cropland	NA	NA
22-K4	5.93766243507565	0.723930349215766	NA	Low	4	1	2.41429402598367	4	residential	Agriculture/open space	Cropland	NA	NA
22-M4	8.34779964376474	0.613787049377287	NA	Low	4	1	1.98516645436773	4	farm	Housing category 3	Cropland	NA	NA
22-O4	58.5247384202416	0.422935689563182	0	Medium	4	3	0.472343129763883	2	residential	Housing category 2	Settlement	0.64	0.6-0.7
22-N4	19.8466317108566	0.517356199026108	1	Medium	4	2	1.04919056826533	4	meadow	Housing category 2	Cropland	0.08	<0.6
23-L4	23.4190609795398	0.484007260203362	0	Medium	4	2	0.464420731736314	2	residential	Housing category 2	Settlement	0.69	0.6-0.7
23-I4	148.446247711252	0.357396748203498	0	Medium	3	4	0.266818850006099	1	residential	Housing category 2	Settlement	0.8	>0.7
23-G4	30.7960755399692	0.362386685350667	NA	Medium	3	2	0.851513730911398	3	residential	Housing category 2	Settlement	NA	NA
23-F4	39.9323630027274	0.312496691279941	0	Medium	3	3	0.481397122856868	2	residential	Housing category 4	Settlement	0.7	0.6-0.7
23-D4	139.011323741092	0.253702630076492	0	High	2	4	0.159175325569781	1	residential	Housing category 1	Settlement	0.68	0.6-0.7
20-E4	58.6238575247276	0.218528434634209	0	Medium	2	3	0.0931570283829301	1	residential	Housing category 4	Settlement	0.73	>0.7
23-C4	41.0477359174465	0.233132447828265	NA	Low	2	3	0.806555798614464	3	residential	Housing category 5	Settlement	NA	NA
23-A4	25.3592589776202	0.204175398326837	1	Low	1	2	0.962889924820975	4	residential	Housing category 5	Settlement	0.48	<0.6
23-B4	70.0936595683609	0.229146218400891	NA	Low	2	3	0.57839160666338	2	farm	Agriculture/open space	Settlement	NA	NA
24-R4	57.7967839329043	0.239203165877949	NA	Medium	2	3	0.644181132018002	3	residential	Housing category 2	Settlement	NA	NA
24-S4	30.6741869793954	0.325160503856779	NA	Medium	3	2	0.421531953051702	2	residential	Housing category 2	Settlement	NA	NA
22-P4	4.53999005820967	0.702904895012513	NA	Low	4	1	1.49159211945235	4	farm	Agriculture/open space	Cropland	NA	NA
24-T4	5.32282610747085	0.485505369853	1	Low	4	1	1.26231364141356	4	forest	Housing category 3	Cropland	0.2	<0.6
20-C4	45.7673380279637	0.194383959454226	NA	Medium	1	3	0.254592266848728	1	residential	Housing category 4	Settlement	NA	NA
24-Q4	6.90295384904767	0.443365953675467	1	Low	4	1	1.01909319258017	4	residential	Housing category 3	Forestland	0.21	<0.6
25-A4	20.9925567279325	0.33800409443077	NA	Low	3	2	1.22953826746835	4	residential	Housing category 5	Settlement	NA	NA
25-B4	8.89904067906898	0.478288000176667	0	Low	4	1	1.26060836783475	4	residential	Housing category 3	Settlement	0.67	0.6-0.7
25-C4	11.4109844716812	0.449997305347208	NA	Low	4	1	0.585517340888169	2	NA	Housing category 3	Cropland	NA	NA
25-D4	5.69349856284885	0.632291274751936	0	Low	4	1	1.06086867638313	4	NA	Housing category 3	Cropland	0.59	<0.6
25-E4	20.9151801891973	0.487609946552445	1	Low	4	2	0.660744583355204	3	forest	Housing category 5	Settlement	0.4	<0.6
25-F4	21.9722719643196	0.553355171130254	NA	Low	4	2	0.18639287609698	1	NA	Housing category 3	Cropland	NA	NA
25-G4	30.286603175259	0.553853430809119	NA	Medium	4	2	0.122819638743631	1	NA	Housing category 2	Settlement	NA	NA
25-H4	7.15621084921263	0.670444951311826	NA	Low	4	1	0.28907227873564	1	grass	Housing category 3	Cropland	NA	NA
22-L4	14.4897616398241	0.564198136462697	NA	Low	4	1	1.45553916898228	4	forest	Agriculture/open space	Cropland	NA	NA
24-U4	23.930562511216	0.250549199739339	NA	Low	2	2	0.903384701966549	3	farm	Agriculture/open space	Forestland	NA	NA
23-H4	103.674388701227	0.421345174312592	0	Medium	3	4	0.729886550760217	3	residential	Housing category 2	Settlement	0.81	>0.7
22-E4	17.582390754114	0.583358883857727	NA	Medium	4	2	0.629327193444804	3	residential	Housing category 2	Settlement	NA	NA
23-E4	39.8905561232792	0.280770406126976	1	Medium	3	3	0.517578460749787	2	residential	Housing category 2	Settlement	0.33	<0.6
22-H4	7.94399754072723	0.530805665254593	NA	Low	4	1	0.893218471256778	3	residential	Housing category 3	Cropland	NA	NA
25-I4	4.07780227574268	0.679190157517178	1	Low	4	1	0.661672329027527	3	NA	Housing category 3	Cropland	0.31	<0.6
23-K4	65.3754431127721	0.335064325481653	0	Medium	3	3	0.451793550651887	2	residential	Housing category 2	Settlement	0.69	0.6-0.7
23-N4	8.50706314821535	0.525785178052149	NA	Low	4	1	0.846189381207572	3	residential	Housing category 3	Cropland	NA	NA
24-I4	22.5611192827253	0.188106597594495	NA	Medium	1	2	0.435150134016179	2	residential	Housing category 4	Settlement	NA	NA
24-C4	10.2600646654687	0.179115106864851	1	Low	1	1	1.23629937434649	4	residential	Housing category 5	Settlement	0.32	<0.6
19-F4	16.4661641268149	0.433529398521455	NA	Low	4	2	0.971776130708746	4	forest	Agriculture/open space	Cropland	NA	NA
20-B4	41.1028260414873	0.192794551878619	1	Medium	1	3	0.912209259471757	3	forest	Housing category 4	Cropland	0.23	<0.6
Poss sp small area to not walk4	9.06056796977454	0.454486389736553	NA	Low	4	1	0.546942307291981	2	residential	Housing category 3	Forestland	NA	NA
